# Supplementary material for: PXDN, TCF4 and TSPAN7 Are Differentially Expressed in B-Cell Acute Lymphoblastic Leukaemia: An Integrative Analysis
Source: Genes (Basel). 2026 Jun 10;17(6):684. doi: 10.3390/genes17060684 (PMC13299483; doi:10.3390/genes17060684)
Supplement: Supplementary file 1 [file genes-17-00684-s001.zip]

Archive with 89 entries (82 files):
- Supplementary file S1 - MILE study descriptive statistics/
- Supplementary file S1 - MILE study descriptive statistics/Kruskal-Wallis test of PXDN_MILE_pool.txt
- Supplementary file S1 - MILE study descriptive statistics/Kruskal-Wallis test of TCF4_MILE_pool.txt
- Supplementary file S1 - MILE study descriptive statistics/Kruskal-Wallis test of TSPAN7_MILE_pool.txt
- Supplementary file S2 - PeCan Descriptive statistics/
- Supplementary file S2 - PeCan Descriptive statistics/Kruskal-Wallis test of PXDN_St_Jude_2.txt
- Supplementary file S2 - PeCan Descriptive statistics/Kruskal-Wallis test of TCF4_St_Jude_2.txt
- Supplementary file S2 - PeCan Descriptive statistics/Kruskal-Wallis test of TSPAN7_St_Jude_2.txt
- Supplementary file S3 - Raw Data qPCR extended/
- Supplementary file S3 - Raw Data qPCR extended/PXDN/
- Supplementary file S3 - Raw Data qPCR extended/PXDN/AB_Touch_sybr_custom_oligos_20260520_152246_795BR06792_Pasquale -  ANOVA Results.xlsx
- Supplementary file S3 - Raw Data qPCR extended/PXDN/AB_Touch_sybr_custom_oligos_20260520_152246_795BR06792_Pasquale -  End Point Results.xlsx
- Supplementary file S3 - Raw Data qPCR extended/PXDN/AB_Touch_sybr_custom_oligos_20260520_152246_795BR06792_Pasquale -  Gene Expression Results - Bar Chart.xlsx
- Supplementary file S3 - Raw Data qPCR extended/PXDN/AB_Touch_sybr_custom_oligos_20260520_152246_795BR06792_Pasquale -  Gene Expression Results - Clustergram.xlsx
- Supplementary file S3 - Raw Data qPCR extended/PXDN/AB_Touch_sybr_custom_oligos_20260520_152246_795BR06792_Pasquale -  Gene Expression Results - Heat Map.xlsx
- Supplementary file S3 - Raw Data qPCR extended/PXDN/AB_Touch_sybr_custom_oligos_20260520_152246_795BR06792_Pasquale -  Gene Expression Results - Scatter Plot.xlsx
- Supplementary file S3 - Raw Data qPCR extended/PXDN/AB_Touch_sybr_custom_oligos_20260520_152246_795BR06792_Pasquale -  Gene Expression Results - Summary.xlsx
- Supplementary file S3 - Raw Data qPCR extended/PXDN/AB_Touch_sybr_custom_oligos_20260520_152246_795BR06792_Pasquale -  Melt Curve Derivative Results.xlsx
- Supplementary file S3 - Raw Data qPCR extended/PXDN/AB_Touch_sybr_custom_oligos_20260520_152246_795BR06792_Pasquale -  Melt Curve Peak Results.xlsx
- Supplementary file S3 - Raw Data qPCR extended/PXDN/AB_Touch_sybr_custom_oligos_20260520_152246_795BR06792_Pasquale -  Melt Curve Plate View Results.xlsx
- Supplementary file S3 - Raw Data qPCR extended/PXDN/AB_Touch_sybr_custom_oligos_20260520_152246_795BR06792_Pasquale -  Melt Curve RFU Results.xlsx
- Supplementary file S3 - Raw Data qPCR extended/PXDN/AB_Touch_sybr_custom_oligos_20260520_152246_795BR06792_Pasquale -  Melt Curve Summary.xlsx
- Supplementary file S3 - Raw Data qPCR extended/PXDN/AB_Touch_sybr_custom_oligos_20260520_152246_795BR06792_Pasquale -  Quantification Amplification Results.xlsx
- Supplementary file S3 - Raw Data qPCR extended/PXDN/AB_Touch_sybr_custom_oligos_20260520_152246_795BR06792_Pasquale -  Quantification Cq Results.xlsx
- Supplementary file S3 - Raw Data qPCR extended/PXDN/AB_Touch_sybr_custom_oligos_20260520_152246_795BR06792_Pasquale -  Quantification Plate View Results.xlsx
- Supplementary file S3 - Raw Data qPCR extended/PXDN/AB_Touch_sybr_custom_oligos_20260520_152246_795BR06792_Pasquale -  Quantification Summary.xlsx
- Supplementary file S3 - Raw Data qPCR extended/PXDN/AB_Touch_sybr_custom_oligos_20260520_152246_795BR06792_Pasquale -  Standard Curve Results.xlsx
- Supplementary file S3 - Raw Data qPCR extended/PXDN/AB_Touch_sybr_custom_oligos_20260520_152246_795BR06792_Pasquale.pcrd
- Supplementary file S3 - Raw Data qPCR extended/PXDN/AB_Touch_sybr_custom_oligos_20260520_152246_795BR06792_Pasquale.zpcr
- Supplementary file S3 - Raw Data qPCR extended/ReRun Case 1 and 2/
- Supplementary file S3 - Raw Data qPCR extended/ReRun Case 1 and 2/AB_Touch_sybr_custom_oligos_20260521_143015_795BR06792_Pasquale -  ANOVA Results.xlsx
- Supplementary file S3 - Raw Data qPCR extended/ReRun Case 1 and 2/AB_Touch_sybr_custom_oligos_20260521_143015_795BR06792_Pasquale -  End Point Results.xlsx
- Supplementary file S3 - Raw Data qPCR extended/ReRun Case 1 and 2/AB_Touch_sybr_custom_oligos_20260521_143015_795BR06792_Pasquale -  Gene Expression Results - Bar Chart.xlsx
- Supplementary file S3 - Raw Data qPCR extended/ReRun Case 1 and 2/AB_Touch_sybr_custom_oligos_20260521_143015_795BR06792_Pasquale -  Melt Curve Derivative Results.xlsx
- Supplementary file S3 - Raw Data qPCR extended/ReRun Case 1 and 2/AB_Touch_sybr_custom_oligos_20260521_143015_795BR06792_Pasquale -  Melt Curve Peak Results.xlsx
- Supplementary file S3 - Raw Data qPCR extended/ReRun Case 1 and 2/AB_Touch_sybr_custom_oligos_20260521_143015_795BR06792_Pasquale -  Melt Curve Plate View Results.xlsx
- Supplementary file S3 - Raw Data qPCR extended/ReRun Case 1 and 2/AB_Touch_sybr_custom_oligos_20260521_143015_795BR06792_Pasquale -  Melt Curve RFU Results.xlsx
- Supplementary file S3 - Raw Data qPCR extended/ReRun Case 1 and 2/AB_Touch_sybr_custom_oligos_20260521_143015_795BR06792_Pasquale -  Melt Curve Summary.xlsx
- Supplementary file S3 - Raw Data qPCR extended/ReRun Case 1 and 2/AB_Touch_sybr_custom_oligos_20260521_143015_795BR06792_Pasquale -  Quantification Amplification Results.xlsx
- Supplementary file S3 - Raw Data qPCR extended/ReRun Case 1 and 2/AB_Touch_sybr_custom_oligos_20260521_143015_795BR06792_Pasquale -  Quantification Cq Results.xlsx
- Supplementary file S3 - Raw Data qPCR extended/ReRun Case 1 and 2/AB_Touch_sybr_custom_oligos_20260521_143015_795BR06792_Pasquale -  Quantification Plate View Results.xlsx
- Supplementary file S3 - Raw Data qPCR extended/ReRun Case 1 and 2/AB_Touch_sybr_custom_oligos_20260521_143015_795BR06792_Pasquale -  Quantification Summary.xlsx
- Supplementary file S3 - Raw Data qPCR extended/ReRun Case 1 and 2/AB_Touch_sybr_custom_oligos_20260521_143015_795BR06792_Pasquale -  Standard Curve Results.xlsx
- Supplementary file S3 - Raw Data qPCR extended/ReRun Case 1 and 2/AB_Touch_sybr_custom_oligos_20260521_143015_795BR06792_Pasquale.pcrd
- Supplementary file S3 - Raw Data qPCR extended/ReRun Case 1 and 2/AB_Touch_sybr_custom_oligos_20260521_143015_795BR06792_Pasquale.zpcr
- Supplementary file S3 - Raw Data qPCR extended/TCF4/
- Supplementary file S3 - Raw Data qPCR extended/TCF4/AB_Touch_sybr_custom_oligos_20260521_092830_795BR06792_Pasquale -  ANOVA Results.xls
- Supplementary file S3 - Raw Data qPCR extended/TCF4/AB_Touch_sybr_custom_oligos_20260521_092830_795BR06792_Pasquale -  End Point Results.xls
- Supplementary file S3 - Raw Data qPCR extended/TCF4/AB_Touch_sybr_custom_oligos_20260521_092830_795BR06792_Pasquale -  Gene Expression Results - Bar Chart.xls
- Supplementary file S3 - Raw Data qPCR extended/TCF4/AB_Touch_sybr_custom_oligos_20260521_092830_795BR06792_Pasquale -  Gene Expression Results - Clustergram.xls
- Supplementary file S3 - Raw Data qPCR extended/TCF4/AB_Touch_sybr_custom_oligos_20260521_092830_795BR06792_Pasquale -  Gene Expression Results - Heat Map.xls
- Supplementary file S3 - Raw Data qPCR extended/TCF4/AB_Touch_sybr_custom_oligos_20260521_092830_795BR06792_Pasquale -  Gene Expression Results - Scatter Plot.xls
- Supplementary file S3 - Raw Data qPCR extended/TCF4/AB_Touch_sybr_custom_oligos_20260521_092830_795BR06792_Pasquale -  Gene Expression Results - Summary.xls
- Supplementary file S3 - Raw Data qPCR extended/TCF4/AB_Touch_sybr_custom_oligos_20260521_092830_795BR06792_Pasquale -  Melt Curve Derivative Results.xls
- Supplementary file S3 - Raw Data qPCR extended/TCF4/AB_Touch_sybr_custom_oligos_20260521_092830_795BR06792_Pasquale -  Melt Curve Peak Results.xls
- Supplementary file S3 - Raw Data qPCR extended/TCF4/AB_Touch_sybr_custom_oligos_20260521_092830_795BR06792_Pasquale -  Melt Curve Plate View Results.xls
- Supplementary file S3 - Raw Data qPCR extended/TCF4/AB_Touch_sybr_custom_oligos_20260521_092830_795BR06792_Pasquale -  Melt Curve RFU Results.xls
- Supplementary file S3 - Raw Data qPCR extended/TCF4/AB_Touch_sybr_custom_oligos_20260521_092830_795BR06792_Pasquale -  Melt Curve Summary.xls
- Supplementary file S3 - Raw Data qPCR extended/TCF4/AB_Touch_sybr_custom_oligos_20260521_092830_795BR06792_Pasquale -  Quantification Amplification Results.xls
- Supplementary file S3 - Raw Data qPCR extended/TCF4/AB_Touch_sybr_custom_oligos_20260521_092830_795BR06792_Pasquale -  Quantification Cq Results.xls
- Supplementary file S3 - Raw Data qPCR extended/TCF4/AB_Touch_sybr_custom_oligos_20260521_092830_795BR06792_Pasquale -  Quantification Plate View Results.xls
- Supplementary file S3 - Raw Data qPCR extended/TCF4/AB_Touch_sybr_custom_oligos_20260521_092830_795BR06792_Pasquale -  Quantification Summary.xls
- Supplementary file S3 - Raw Data qPCR extended/TCF4/AB_Touch_sybr_custom_oligos_20260521_092830_795BR06792_Pasquale -  Standard Curve Results.xls
- Supplementary file S3 - Raw Data qPCR extended/TCF4/AB_Touch_sybr_custom_oligos_20260521_092830_795BR06792_Pasquale.pcrd
- Supplementary file S3 - Raw Data qPCR extended/TCF4/AB_Touch_sybr_custom_oligos_20260521_092830_795BR06792_Pasquale.zpcr
- Supplementary file S3 - Raw Data qPCR extended/TSPAN7/
- Supplementary file S3 - Raw Data qPCR extended/TSPAN7/AB_Touch_sybr_custom_oligos_20260521_105633_795BR06792_Pasquale -  ANOVA Results.xlsx
- Supplementary file S3 - Raw Data qPCR extended/TSPAN7/AB_Touch_sybr_custom_oligos_20260521_105633_795BR06792_Pasquale -  End Point Results.xlsx
- Supplementary file S3 - Raw Data qPCR extended/TSPAN7/AB_Touch_sybr_custom_oligos_20260521_105633_795BR06792_Pasquale -  Gene Expression Results - Bar Chart.xlsx
- Supplementary file S3 - Raw Data qPCR extended/TSPAN7/AB_Touch_sybr_custom_oligos_20260521_105633_795BR06792_Pasquale -  Gene Expression Results - Clustergram.xlsx
- Supplementary file S3 - Raw Data qPCR extended/TSPAN7/AB_Touch_sybr_custom_oligos_20260521_105633_795BR06792_Pasquale -  Gene Expression Results - Heat Map.xlsx
- Supplementary file S3 - Raw Data qPCR extended/TSPAN7/AB_Touch_sybr_custom_oligos_20260521_105633_795BR06792_Pasquale -  Gene Expression Results - Scatter Plot.xlsx
- Supplementary file S3 - Raw Data qPCR extended/TSPAN7/AB_Touch_sybr_custom_oligos_20260521_105633_795BR06792_Pasquale -  Gene Expression Results - Summary.xlsx
- Supplementary file S3 - Raw Data qPCR extended/TSPAN7/AB_Touch_sybr_custom_oligos_20260521_105633_795BR06792_Pasquale -  Melt Curve Derivative Results.xlsx
- Supplementary file S3 - Raw Data qPCR extended/TSPAN7/AB_Touch_sybr_custom_oligos_20260521_105633_795BR06792_Pasquale -  Melt Curve Peak Results.xlsx
- Supplementary file S3 - Raw Data qPCR extended/TSPAN7/AB_Touch_sybr_custom_oligos_20260521_105633_795BR06792_Pasquale -  Melt Curve Plate View Results.xlsx
- Supplementary file S3 - Raw Data qPCR extended/TSPAN7/AB_Touch_sybr_custom_oligos_20260521_105633_795BR06792_Pasquale -  Melt Curve RFU Results.xlsx
- Supplementary file S3 - Raw Data qPCR extended/TSPAN7/AB_Touch_sybr_custom_oligos_20260521_105633_795BR06792_Pasquale -  Melt Curve Summary.xlsx
- Supplementary file S3 - Raw Data qPCR extended/TSPAN7/AB_Touch_sybr_custom_oligos_20260521_105633_795BR06792_Pasquale -  Quantification Amplification Results.xlsx
- Supplementary file S3 - Raw Data qPCR extended/TSPAN7/AB_Touch_sybr_custom_oligos_20260521_105633_795BR06792_Pasquale -  Quantification Cq Results - analysed PP.ods
- Supplementary file S3 - Raw Data qPCR extended/TSPAN7/AB_Touch_sybr_custom_oligos_20260521_105633_795BR06792_Pasquale -  Quantification Cq Results.xlsx
- Supplementary file S3 - Raw Data qPCR extended/TSPAN7/AB_Touch_sybr_custom_oligos_20260521_105633_795BR06792_Pasquale -  Quantification Plate View Results.xlsx
- Supplementary file S3 - Raw Data qPCR extended/TSPAN7/AB_Touch_sybr_custom_oligos_20260521_105633_795BR06792_Pasquale -  Quantification Summary.xlsx
- Supplementary file S3 - Raw Data qPCR extended/TSPAN7/AB_Touch_sybr_custom_oligos_20260521_105633_795BR06792_Pasquale -  Standard Curve Results.xlsx
- Supplementary file S3 - Raw Data qPCR extended/TSPAN7/AB_Touch_sybr_custom_oligos_20260521_105633_795BR06792_Pasquale.pcrd
- Supplementary file S3 - Raw Data qPCR extended/TSPAN7/AB_Touch_sybr_custom_oligos_20260521_105633_795BR06792_Pasquale.zpcr
- Supplementary file S4 - Pathway interactions_V1.png
- Table S1 - DEGs_filtered.csv
- Table S2 - network_top10_interactions.csv
