# Supplementary material for: PXDN, TCF4 and TSPAN7 Are Differentially Expressed in B-Cell Acute Lymphoblastic Leukaemia: An Integrative Analysis
Source: Genes (Basel). 2026 Jun 10;17(6):684. doi: 10.3390/genes17060684 (PMC13299483; doi:10.3390/genes17060684)
Supplement: Supplementary file 1 [file genes-17-00684-s001.zip › Supplementary file S1 - MILE study descriptive statistics/Kruskal-Wallis test of PXDN_MILE_pool.txt]

Number of families	1
Number of comparisons per family	2
Alpha	0,05
Dunn's multiple comparisons test	Mean rank diff.	Significant?	Summary	Adjusted P Value	A-?
HBM vs. B-ALL	-779,8	Yes	****	<0.0001	B	B-ALL
HBM vs. T-ALL	-246,2	Yes	****	<0.0001	C	T-ALL
Test details	Mean rank 1	Mean rank 2	Mean rank diff.	n1	n2	Z
HBM vs. B-ALL	225,7	1006	-779,8	146	1152	18,68
HBM vs. T-ALL	225,7	471,8	-246,2	146	348	5,252
