# Supplementary material for: PXDN, TCF4 and TSPAN7 Are Differentially Expressed in B-Cell Acute Lymphoblastic Leukaemia: An Integrative Analysis
Source: Genes (Basel). 2026 Jun 10;17(6):684. doi: 10.3390/genes17060684 (PMC13299483; doi:10.3390/genes17060684)
Supplement: Supplementary file 1 [file genes-17-00684-s001.zip › Supplementary file S1 - MILE study descriptive statistics/Kruskal-Wallis test of TCF4_MILE_pool.txt]

Number of families	1
Number of comparisons per family	2
Alpha	0,05
Dunn's multiple comparisons test	Mean rank diff.	Significant?	Summary	Adjusted P Value	C-?
HBM vs. B-ALL	-2419	Yes	****	<0.0001	A	B-ALL
HBM vs. T-ALL	71,30	No	ns	0,8893	B	T-ALL
Test details	Mean rank 1	Mean rank 2	Mean rank diff.	n1	n2	Z
HBM vs. B-ALL	1585	4004	-2419	577	4559	29,08
HBM vs. T-ALL	1585	1514	71,30	577	1385	0,7644
