# Supplementary material for: PXDN, TCF4 and TSPAN7 Are Differentially Expressed in B-Cell Acute Lymphoblastic Leukaemia: An Integrative Analysis
Source: Genes (Basel). 2026 Jun 10;17(6):684. doi: 10.3390/genes17060684 (PMC13299483; doi:10.3390/genes17060684)
Supplement: Supplementary file 1 [file genes-17-00684-s001.zip › Supplementary file S1 - MILE study descriptive statistics/Kruskal-Wallis test of TSPAN7_MILE_pool.txt]

Number of families	1
Number of comparisons per family	2
Alpha	0,05
Dunn's multiple comparisons test	Mean rank diff.	Significant?	Summary	Adjusted P Value	A-?
HBM vs. B-ALL	-640,2	Yes	****	<0.0001	B	B-ALL
HBM vs. T-ALL	-594,3	Yes	****	<0.0001	C	T-ALL
Test details	Mean rank 1	Mean rank 2	Mean rank diff.	n1	n2	Z
HBM vs. B-ALL	206,0	846,2	-640,2	73	1377	11,37
HBM vs. T-ALL	206,0	800,3	-594,3	73	174	9,087
