# Supplementary material for: PXDN, TCF4 and TSPAN7 Are Differentially Expressed in B-Cell Acute Lymphoblastic Leukaemia: An Integrative Analysis
Source: Genes (Basel). 2026 Jun 10;17(6):684. doi: 10.3390/genes17060684 (PMC13299483; doi:10.3390/genes17060684)
Supplement: Supplementary file 1 [file genes-17-00684-s001.zip › Supplementary file S2 - PeCan Descriptive statistics/Kruskal-Wallis test of TCF4_St_Jude_2.txt]

Number of families	1
Number of comparisons per family	3
Alpha	0,05
Dunn's multiple comparisons test	Mean rank diff.	Significant?	Summary	Adjusted P Value
B-ALL vs. T-ALL	469,8	Yes	****	<0.0001	A-B
B-ALL vs. AML	562,3	Yes	****	<0.0001	A-C
T-ALL vs. AML	92,53	Yes	*	0,0113	B-C
Test details	Mean rank 1	Mean rank 2	Mean rank diff.	n1	n2	Z
B-ALL vs. T-ALL	853,4	383,6	469,8	737	238	17,19
B-ALL vs. AML	853,4	291,1	562,3	737	294	22,24
T-ALL vs. AML	383,6	291,1	92,53	238	294	2,896
