# Supplementary material for: PXDN, TCF4 and TSPAN7 Are Differentially Expressed in B-Cell Acute Lymphoblastic Leukaemia: An Integrative Analysis
Source: Genes (Basel). 2026 Jun 10;17(6):684. doi: 10.3390/genes17060684 (PMC13299483; doi:10.3390/genes17060684)
Supplement: Supplementary file 1 [file genes-17-00684-s001.zip › Supplementary file S2 - PeCan Descriptive statistics/Kruskal-Wallis test of TSPAN7_St_Jude_2.txt]

Number of families	1
Number of comparisons per family	3
Alpha	0,05
Dunn's multiple comparisons test	Mean rank diff.	Significant?	Summary	Adjusted P Value
B-ALL vs. T-ALL	-443,6	Yes	****	<0.0001	A-B
B-ALL vs. AML	191,9	Yes	****	<0.0001	A-C
T-ALL vs. AML	635,5	Yes	****	<0.0001	B-C
Test details	Mean rank 1	Mean rank 2	Mean rank diff.	n1	n2	Z
B-ALL vs. T-ALL	643,5	1087	-443,6	737	308	16,31
B-ALL vs. AML	643,5	451,6	191,9	737	343	7,326
T-ALL vs. AML	1087	451,6	635,5	308	343	20,20
