# Supplementary material for: PXDN, TCF4 and TSPAN7 Are Differentially Expressed in B-Cell Acute Lymphoblastic Leukaemia: An Integrative Analysis
Source: Genes (Basel). 2026 Jun 10;17(6):684. doi: 10.3390/genes17060684 (PMC13299483; doi:10.3390/genes17060684)
Supplement: Supplementary file 1 [file genes-17-00684-s001.zip › Supplementary file S3 - Raw Data qPCR extended/TCF4/AB_Touch_sybr_custom_oligos_20260521_092830_795BR06792_Pasquale - End Point Results.xls]

## Sheet: SYBR
	Well	Fluor	Target	Content	Sample	End RFU	Call	Sample Type	CallType	Is Control
	E01	SYBR	B2M	Unkn-11	MB46	3467.97	(+) Positive	Unknown	Positive	False
	E04	SYBR	B2M	Unkn-14	DPA343	3401.26	(+) Positive	Unknown	Positive	False
	F10	SYBR	B2M	Unkn-20	LS395	3311.47	(+) Positive	Unknown	Positive	False
	F03	SYBR	B2M	Unkn-13	GE183	3258.22	(+) Positive	Unknown	Positive	False
	E05	SYBR	B2M	Unkn-15	CG210	3248.95	(+) Positive	Unknown	Positive	False
	E03	SYBR	B2M	Unkn-13	GE183	3241.73	(+) Positive	Unknown	Positive	False
	F09	SYBR	B2M	Unkn-19	DGM328	3198.92	(+) Positive	Unknown	Positive	False
	F08	SYBR	B2M	Unkn-18	DCM263	3193.1	(+) Positive	Unknown	Positive	False
	E02	SYBR	B2M	Unkn-12	DUA398	3162.09	(+) Positive	Unknown	Positive	False
	F06	SYBR	B2M	Unkn-16	CV352	3153.46	(+) Positive	Unknown	Positive	False
	G05	SYBR	B2M	Neg Ctrl-11	SPER005	3127.86		ControlNegative	Negative	True
	E09	SYBR	B2M	Unkn-19	DGM328	3122.87	(+) Positive	Unknown	Positive	False
	F07	SYBR	B2M	Unkn-17	DAF394	3099.66	(+) Positive	Unknown	Positive	False
	G04	SYBR	B2M	Neg Ctrl-10	SPER004	3058.15		ControlNegative	Negative	True
	E10	SYBR	B2M	Unkn-20	LS395	3055.46	(+) Positive	Unknown	Positive	False
	F04	SYBR	B2M	Unkn-14	DPA343	3013.78	(+) Positive	Unknown	Positive	False
	E06	SYBR	B2M	Unkn-16	CV352	3010.87	(+) Positive	Unknown	Positive	False
	F05	SYBR	B2M	Unkn-15	CG210	3006.79	(+) Positive	Unknown	Positive	False
	E08	SYBR	B2M	Unkn-18	DCM263	2983.03	(+) Positive	Unknown	Positive	False
	B10	SYBR	TCF4	Unkn-10	LS395	2970.53	(+) Positive	Unknown	Positive	False
	H03	SYBR	B2M	Neg Ctrl-09	SPER003	2968.97		ControlNegative	Negative	True
	G03	SYBR	B2M	Neg Ctrl-09	SPER003	2967.75		ControlNegative	Negative	True
	B06	SYBR	TCF4	Unkn-06	CV352	2965.13	(+) Positive	Unknown	Positive	False
	H05	SYBR	B2M	Neg Ctrl-11	SPER005	2934.93		ControlNegative	Negative	True
	B09	SYBR	TCF4	Unkn-09	DGM328	2928.48	(+) Positive	Unknown	Positive	False
	D03	SYBR	TCF4	Neg Ctrl-03	SPER003	2917.98		ControlNegative	Negative	True
	F02	SYBR	B2M	Unkn-12	DUA398	2912.92	(+) Positive	Unknown	Positive	False
	G01	SYBR	B2M	Neg Ctrl-07	SPER001	2905.12		ControlNegative	Negative	True
	H04	SYBR	B2M	Neg Ctrl-10	SPER004	2900.47		ControlNegative	Negative	True
	B07	SYBR	TCF4	Unkn-07	DAF394	2898.49	(+) Positive	Unknown	Positive	False
	B03	SYBR	TCF4	Unkn-03	GE183	2886.34	(+) Positive	Unknown	Positive	False
	B04	SYBR	TCF4	Unkn-04	DPA343	2885	(+) Positive	Unknown	Positive	False
	H02	SYBR	B2M	Neg Ctrl-08	SPER002	2878.84		ControlNegative	Negative	True
	B05	SYBR	TCF4	Unkn-05	CG210	2864.46	(+) Positive	Unknown	Positive	False
	G02	SYBR	B2M	Neg Ctrl-08	SPER002	2861.29		ControlNegative	Negative	True
	D04	SYBR	TCF4	Neg Ctrl-04	SPER004	2859.9		ControlNegative	Negative	True
	D07	SYBR	TCF4	Neg Ctrl-06	SPER006	2856.08		ControlNegative	Negative	True
	C03	SYBR	TCF4	Neg Ctrl-03	SPER003	2854.84		ControlNegative	Negative	True
	H07	SYBR	B2M	Neg Ctrl-12	SPER006	2850.4		ControlNegative	Negative	True
	E07	SYBR	B2M	Unkn-17	DAF394	2801.04		Unknown	NoCall	False
	H01	SYBR	B2M	Neg Ctrl-07	SPER001	2787.49		ControlNegative	Negative	True
	G07	SYBR	B2M	Neg Ctrl-12	SPER006	2740.16		ControlNegative	Negative	True
	D02	SYBR	TCF4	Neg Ctrl-02	SPER002	2729.84		ControlNegative	Negative	True
	C05	SYBR	TCF4	Neg Ctrl-05	SPER005	2726.36		ControlNegative	Negative	True
	A07	SYBR	TCF4	Unkn-07	DAF394	2714.52		Unknown	NoCall	False
	D05	SYBR	TCF4	Neg Ctrl-05	SPER005	2704.78		ControlNegative	Negative	True
	A09	SYBR	TCF4	Unkn-09	DGM328	2698.2		Unknown	NoCall	False
	A10	SYBR	TCF4	Unkn-10	LS395	2670.66		Unknown	NoCall	False
	B08	SYBR	TCF4	Unkn-08	DCM263	2668.75		Unknown	NoCall	False
	C04	SYBR	TCF4	Neg Ctrl-04	SPER004	2652.42		ControlNegative	Negative	True
	A04	SYBR	TCF4	Unkn-04	DPA343	2646.6		Unknown	NoCall	False
	D01	SYBR	TCF4	Neg Ctrl-01	SPER001	2638.98		ControlNegative	Negative	True
	A05	SYBR	TCF4	Unkn-05	CG210	2611.18		Unknown	NoCall	False
	C02	SYBR	TCF4	Neg Ctrl-02	SPER002	2604.55		ControlNegative	Negative	True
	C07	SYBR	TCF4	Neg Ctrl-06	SPER006	2577.37		ControlNegative	Negative	True
	A03	SYBR	TCF4	Unkn-03	GE183	2563.22		Unknown	NoCall	False
	A06	SYBR	TCF4	Unkn-06	CV352	2562.8		Unknown	NoCall	False
	A08	SYBR	TCF4	Unkn-08	DCM263	2537.15		Unknown	NoCall	False
	B02	SYBR	TCF4	Unkn-02	DUA398	2519.75		Unknown	NoCall	False
	B01	SYBR	TCF4	Unkn-01	MB46	2515.13		Unknown	NoCall	False
	C01	SYBR	TCF4	Neg Ctrl-01	SPER001	2460.89		ControlNegative	Negative	True
	A02	SYBR	TCF4	Unkn-02	DUA398	2345.77		Unknown	NoCall	False
	A01	SYBR	TCF4	Unkn-01	MB46	2342.89		Unknown	NoCall	False
	F01	SYBR	B2M	Unkn-11	MB46	2146.52		Unknown	NoCall	False
	C08	SYBR	TCF4	NTC-01		5.22711		NTC	NoCall	False
	G08	SYBR	B2M	NTC-03		2.40641		NTC	NoCall	False
	C09	SYBR	TCF4	NTC-02		1.76062		NTC	NoCall	False
	H09	SYBR	B2M	NTC-04		0.916297		NTC	NoCall	False
	G09	SYBR	B2M	NTC-04		0.79263		NTC	NoCall	False
	D09	SYBR	TCF4	NTC-02		0.580795		NTC	NoCall	False
	D08	SYBR	TCF4	NTC-01		-0.693632		NTC	NoCall	False
	H08	SYBR	B2M	NTC-03		-0.889317		NTC	NoCall	False

## Sheet: Run Information
File Name	AB_Touch_sybr_custom_oligos_20260521_092830_795BR06792_Pasquale.pcrd
Created By User	Pasquale
Notes
ID
Run Started	05/21/2026 07:28:56 UTC
Run Ended	05/21/2026 08:48:07 UTC
Sample Vol	20
Lid Temp	105
Protocol File Name	Unknown.prcl
Plate Setup File Name	DefaultPlate.pltd
Base Serial Number	795BR06792
Optical Head Serial Number	795BR06792
CFX Maestro Version	5.3.022.1030.
