# Supplementary material for: PXDN, TCF4 and TSPAN7 Are Differentially Expressed in B-Cell Acute Lymphoblastic Leukaemia: An Integrative Analysis
Source: Genes (Basel). 2026 Jun 10;17(6):684. doi: 10.3390/genes17060684 (PMC13299483; doi:10.3390/genes17060684)
Supplement: Supplementary file 1 [file genes-17-00684-s001.zip › Supplementary file S3 - Raw Data qPCR extended/TCF4/AB_Touch_sybr_custom_oligos_20260521_092830_795BR06792_Pasquale - Gene Expression Results - Bar Chart.xls]

## Sheet: 0
	Data Set	Target	Sample	Control	Relative Quantity	Relative Quantity(lg)	Relative Quantity SD	Corrected Relative Quantity SD	SD RQ(lg)	Relative Quantity SEM	Corrected Relative Quantity SEM	SEM RQ(lg)	Relative Quantity 95% CI Low	Relative Quantity 95% CI High	Unscaled Expression	Unscaled Expression(lg)	Unscaled Expression SD	Corrected Unscaled Expression SD	SD Unscaled Expression(lg)	Unscaled Expression SEM	Corrected Unscaled Expression SEM	SEM Unscaled Expression(lg)	Expression	Expression(lg)	Expression SD	Corrected Expression SD	SD Expression(lg)	Expression SEM	Corrected Expression SEM	SEM Expression(lg)	Expression 95% CI Low	Expression 95% CI High	Wells	Mean Cq	Cq SD	Cq SEM	P-Value
	1-SYBR	B2M	CG210		0.586355	-0.770153	0.105434	0.105434		0.0745532	0.0745532																						2	11.8366	0.259415	0.183434
	1-SYBR	B2M	CV352		0.098446	-3.34452	0.00299246	0.00299246		0.00211599	0.00211599																						2	14.411	0.0438536	0.0310092
	1-SYBR	B2M	DAF394		1.59852	0.676735	0.0458985	0.0458985		0.0324551	0.0324551																						2	10.3898	0.0414243	0.0292914
	1-SYBR	B2M	DCM263		2.56525	1.3591	0.206259	0.206259		0.145847	0.145847																						2	9.7074	0.116	0.0820244
	1-SYBR	B2M	DGM328		1.93894	0.955268	0.123712	0.123712		0.0874776	0.0874776																						2	10.1112	0.0920496	0.0650889
	1-SYBR	B2M	DPA343		0.761923	-0.392284	0.176805	0.176805		0.12502	0.12502																						2	11.4588	0.33478	0.236725
	1-SYBR	B2M	DUA398		1.58712	0.66641	0.140098	0.140098		0.0990641	0.0990641																						2	10.4001	0.127349	0.0900495
	1-SYBR	B2M	GE183		0.530896	-0.913499	0.0179606	0.0179606		0.0127	0.0127																						2	11.98	0.0488073	0.034512
	1-SYBR	B2M	LS395		1.25899	0.332269	0.0599561	0.0599561		0.0423954	0.0423954																						2	10.7342	0.0687045	0.0485814
	1-SYBR	B2M	MB46	C	1	0	0.402884	0.402884		0.284882	0.284882																						2	11.0665	0.581239	0.410998
	1-SYBR	B2M	SPER001		27.2775	4.76964	3.54941	3.54941		2.50982	2.50982																						2	6.29686	0.187727	0.132743
	1-SYBR	B2M	SPER002		11.4281	3.51451	0.838099	0.838099		0.592625	0.592625																						2	7.55198	0.105802	0.0748136
	1-SYBR	B2M	SPER003		7.05263	2.81816	0.0776804	0.0776804		0.0549283	0.0549283																						2	8.24833	0.0158904	0.0112362
	1-SYBR	B2M	SPER004		9.8602	3.30162	0.703701	0.703701		0.497592	0.497592																						2	7.76488	0.102962	0.0728052
	1-SYBR	B2M	SPER005		6.91232	2.78917	0.141554	0.141554		0.100094	0.100094																						2	8.27733	0.0295444	0.020891
	1-SYBR	B2M	SPER006		5.70643	2.51259	0.0139433	0.0139433		0.00985939	0.00985939																						2	8.55391	0.00352513	0.00249264
	1-SYBR	TCF4	CG210		1.41223	0.497977	0.0445053	0.0445053		0.03147	0.03147																						2	15.6518	0.0454654	0.0321489
	1-SYBR	TCF4	CV352		0.0482708	-4.3727	0.00436151	0.00436151		0.00308406	0.00308406																						2	20.5225	0.130355	0.0921747
	1-SYBR	TCF4	DAF394		1.61908	0.695171	0.00225614	0.00225614		0.00159533	0.00159533																						2	15.4546	0.00201036	0.00142154
	1-SYBR	TCF4	DCM263		2.28405	1.1916	0.208437	0.208437		0.147387	0.147387																						2	14.9582	0.131657	0.0930952
	1-SYBR	TCF4	DGM328		2.71864	1.44288	0.0463293	0.0463293		0.0327598	0.0327598																						2	14.7069	0.0245855	0.0173846
	1-SYBR	TCF4	DPA343		3.55838	1.83122	0.31805	0.31805		0.224896	0.224896																						2	14.3186	0.128949	0.0911807
	1-SYBR	TCF4	DUA398		4.43996	2.15055	0.430789	0.430789		0.304614	0.304614																						2	13.9992	0.139978	0.0989795
	1-SYBR	TCF4	GE183		0.496805	-1.00925	0.0216531	0.0216531		0.015311	0.015311																						2	17.159	0.0628794	0.0444624
	1-SYBR	TCF4	LS395		0.1271	-2.97596	0.00267614	0.00267614		0.00189232	0.00189232																						2	19.1257	0.0303765	0.0214794
	1-SYBR	TCF4	MB46	C	1	0	0.00666931	0.00666931		0.00471591	0.00471591																						2	16.1498	0.00962177	0.00680362
	1-SYBR	TCF4	SPER001		0.186564	-2.42226	0.0110503	0.0110503		0.00781372	0.00781372																						2	18.572	0.0854514	0.0604233
	1-SYBR	TCF4	SPER002		0.0330585	-4.91884	0.00321376	0.00321376		0.00227247	0.00227247																						2	21.0686	0.140251	0.0991723
	1-SYBR	TCF4	SPER003		0.213932	-2.22478	0.0318068	0.0318068		0.0224908	0.0224908																						2	18.3746	0.214496	0.151671
	1-SYBR	TCF4	SPER004		0.381226	-1.39128	0.0128458	0.0128458		0.00908337	0.00908337																						2	17.5411	0.0486132	0.0343747
	1-SYBR	TCF4	SPER005		0.0635844	-3.97518	0.00719982	0.00719982		0.00509104	0.00509104																						2	20.125	0.16336	0.115513
	1-SYBR	TCF4	SPER006		0.503786	-0.989118	0.00812558	0.00812558		0.00574565	0.00574565																						2	17.1389	0.0232693	0.0164539

## Sheet: Run Information
File Name	AB_Touch_sybr_custom_oligos_20260521_092830_795BR06792_Pasquale.pcrd
Created By User	Pasquale
Notes
ID
Run Started	05/21/2026 07:28:56 UTC
Run Ended	05/21/2026 08:48:07 UTC
Sample Vol	20
Lid Temp	105
Protocol File Name	Unknown.prcl
Plate Setup File Name	DefaultPlate.pltd
Base Serial Number	795BR06792
Optical Head Serial Number	795BR06792
CFX Maestro Version	5.3.022.1030.
