# Supplementary material for: PXDN, TCF4 and TSPAN7 Are Differentially Expressed in B-Cell Acute Lymphoblastic Leukaemia: An Integrative Analysis
Source: Genes (Basel). 2026 Jun 10;17(6):684. doi: 10.3390/genes17060684 (PMC13299483; doi:10.3390/genes17060684)
Supplement: Supplementary file 1 [file genes-17-00684-s001.zip › Supplementary file S3 - Raw Data qPCR extended/TCF4/AB_Touch_sybr_custom_oligos_20260521_092830_795BR06792_Pasquale - Gene Expression Results - Clustergram.xls]

## Sheet: 0
	Displayed	Target	Sample	Normalized Expression
	Yes	TCF4	CG210	0.0710436
	Yes	TCF4	CV352	0.0144633
	Yes	TCF4	DAF394	0.0298765
	Yes	TCF4	DCM263	0.0262638
	Yes	TCF4	DGM328	0.0413586
	Yes	TCF4	DPA343	0.137759
	Yes	TCF4	DUA398	0.0825181
	Yes	TCF4	GE183	0.027603
	Yes	TCF4	LS395	0.00297785
	Yes	TCF4	MB46	0.0294971
	Yes	TCF4	SPER001	0.000201745
	Yes	TCF4	SPER002	8.53274e-05
	Yes	TCF4	SPER003	0.000894755
	Yes	TCF4	SPER004	0.00114045
	Yes	TCF4	SPER005	0.000271335
	Yes	TCF4	SPER006	0.00260412

## Sheet: Run Information
File Name	AB_Touch_sybr_custom_oligos_20260521_092830_795BR06792_Pasquale.pcrd
Created By User	Pasquale
Notes
ID
Run Started	05/21/2026 07:28:56 UTC
Run Ended	05/21/2026 08:48:07 UTC
Sample Vol	20
Lid Temp	105
Protocol File Name	Unknown.prcl
Plate Setup File Name	DefaultPlate.pltd
Base Serial Number	795BR06792
Optical Head Serial Number	795BR06792
CFX Maestro Version	5.3.022.1030.
