# Supplementary material for: PXDN, TCF4 and TSPAN7 Are Differentially Expressed in B-Cell Acute Lymphoblastic Leukaemia: An Integrative Analysis
Source: Genes (Basel). 2026 Jun 10;17(6):684. doi: 10.3390/genes17060684 (PMC13299483; doi:10.3390/genes17060684)
Supplement: Supplementary file 1 [file genes-17-00684-s001.zip › Supplementary file S3 - Raw Data qPCR extended/TCF4/AB_Touch_sybr_custom_oligos_20260521_092830_795BR06792_Pasquale - Gene Expression Results - Heat Map.xls]

## Sheet: 0
	Target	Sample	Fold Change
	B2M	DUA398
	TCF4	DUA398	2.7975

## Sheet: Run Information
File Name	AB_Touch_sybr_custom_oligos_20260521_092830_795BR06792_Pasquale.pcrd
Created By User	Pasquale
Notes
ID
Run Started	05/21/2026 07:28:56 UTC
Run Ended	05/21/2026 08:48:07 UTC
Sample Vol	20
Lid Temp	105
Protocol File Name	Unknown.prcl
Plate Setup File Name	DefaultPlate.pltd
Base Serial Number	795BR06792
Optical Head Serial Number	795BR06792
CFX Maestro Version	5.3.022.1030.
