# Supplementary material for: PXDN, TCF4 and TSPAN7 Are Differentially Expressed in B-Cell Acute Lymphoblastic Leukaemia: An Integrative Analysis
Source: Genes (Basel). 2026 Jun 10;17(6):684. doi: 10.3390/genes17060684 (PMC13299483; doi:10.3390/genes17060684)
Supplement: Supplementary file 1 [file genes-17-00684-s001.zip › Supplementary file S3 - Raw Data qPCR extended/TCF4/AB_Touch_sybr_custom_oligos_20260521_092830_795BR06792_Pasquale - Gene Expression Results - Summary.xls]

## Sheet: 0
	Target	Sample	Mean Cq	Mean Efficiency Corrected Cq	Normalized Expression	Relative Normalized Expression	Fold Change	Target Regulation
	B2M	CG210	11.8366	11.8366				No change
	B2M	CV352	14.411	14.411				No change
	B2M	DAF394	10.3898	10.3898				No change
	B2M	DCM263	9.7074	9.7074				No change
	B2M	DGM328	10.1112	10.1112				No change
	B2M	DPA343	11.4588	11.4588				No change
	B2M	DUA398	10.4001	10.4001				No change
	B2M	GE183	11.98	11.98				No change
	B2M	LS395	10.7342	10.7342				No change
	B2M	MB46	11.0665	11.0665				No change
	B2M	SPER001	6.29686	6.29686				No change
	B2M	SPER002	7.55198	7.55198				No change
	B2M	SPER003	8.24833	8.24833				No change
	B2M	SPER004	7.76488	7.76488				No change
	B2M	SPER005	8.27733	8.27733				No change
	B2M	SPER006	8.55391	8.55391				No change
	TCF4	CG210	15.6518	15.6518	0.0710436	2.40849	2.40849	No change
	TCF4	CV352	20.5225	20.5225	0.0144633	0.490328	-2.03945	No change
	TCF4	DAF394	15.4546	15.4546	0.0298765	1.01286	1.01286	No change
	TCF4	DCM263	14.9582	14.9582	0.0262638	0.890384	-1.12311	No change
	TCF4	DGM328	14.7069	14.7069	0.0413586	1.40212	1.40212	No change
	TCF4	DPA343	14.3186	14.3186	0.137759	4.67027	4.67027	Up regulated
	TCF4	DUA398	13.9992	13.9992	0.0825181	2.7975	2.7975	No change
	TCF4	GE183	17.159	17.159	0.027603	0.935785	-1.06862	No change
	TCF4	LS395	19.1257	19.1257	0.00297785	0.100954	-9.90551	Down regulated
	TCF4	MB46	16.1498	16.1498	0.0294971	1	1	No change
	TCF4	SPER001	18.572	18.572	0.000201745	0.00683948	-146.21	Down regulated
	TCF4	SPER002	21.0686	21.0686	8.53274e-05	0.00289274	-345.693	Down regulated
	TCF4	SPER003	18.3746	18.3746	0.000894755	0.0303336	-32.9667	Down regulated
	TCF4	SPER004	17.5411	17.5411	0.00114045	0.0386631	-25.8644	Down regulated
	TCF4	SPER005	20.125	20.125	0.000271335	0.00919871	-108.711	Down regulated
	TCF4	SPER006	17.1389	17.1389	0.00260412	0.0882838	-11.3271	Down regulated

## Sheet: Run Information
File Name	AB_Touch_sybr_custom_oligos_20260521_092830_795BR06792_Pasquale.pcrd
Created By User	Pasquale
Notes
ID
Run Started	05/21/2026 07:28:56 UTC
Run Ended	05/21/2026 08:48:07 UTC
Sample Vol	20
Lid Temp	105
Protocol File Name	Unknown.prcl
Plate Setup File Name	DefaultPlate.pltd
Base Serial Number	795BR06792
Optical Head Serial Number	795BR06792
CFX Maestro Version	5.3.022.1030.
