# Supplementary material for: PXDN, TCF4 and TSPAN7 Are Differentially Expressed in B-Cell Acute Lymphoblastic Leukaemia: An Integrative Analysis
Source: Genes (Basel). 2026 Jun 10;17(6):684. doi: 10.3390/genes17060684 (PMC13299483; doi:10.3390/genes17060684)
Supplement: Supplementary file 1 [file genes-17-00684-s001.zip › Supplementary file S3 - Raw Data qPCR extended/TCF4/AB_Touch_sybr_custom_oligos_20260521_092830_795BR06792_Pasquale - Melt Curve Derivative Results.xls]

## Sheet: SYBR
	Temperature	A1	A2	A3	A4	A5	A6	A7	A8	A9	A10	B1	B2	B3	B4	B5	B6	B7	B8	B9	B10	C1	C2	C3	C4	C5	C7	C8	C9	D1	D2	D3	D4	D5	D7	D8	D9	E1	E2	E3	E4	E5	E6	E7	E8	E9	E10	F1	F2
	65	37.4384	44.4973	52.8174	53.4642	46.3863	45.8308	53.6857	48.4572	46.265	52.4614	50.3969	49.9154	55.2129	59.1452	59.1628	55.387	58.9869	57.4505	55.7284	57.7921	47.3586	48.6839	49.9043	47.8457	57.0807	47.4483	1.49341	-0.544291	48.7807	51.161	54.8692	56.8677	56.6	52.4135	0.988145	0.538473	56.0035	50.4648	51.3525	59.7991	54.5425	51.6848	47.199	45.1887	49.3156	46.9863	29.2932	43.579
	65.5	81.1164	96.4108	114.438	115.839	100.504	99.3	116.319	104.991	100.241	113.666	109.193	108.15	119.628	128.148	128.186	120.005	127.805	124.476	120.745	125.216	102.61	105.482	108.126	103.666	123.675	102.805	3.23572	-1.1793	105.691	110.849	118.883	123.213	122.633	113.563	2.14098	1.16669	121.341	109.34	111.264	129.565	118.175	111.984	102.264	97.9088	106.851	101.804	63.4685	94.4212
	66	74.8767	88.9946	105.635	106.928	92.7726	91.6616	107.371	96.9144	92.5299	104.923	100.794	99.8309	110.426	118.29	118.326	110.774	117.974	114.901	111.457	115.584	94.7171	97.3677	99.8086	95.6913	114.161	94.8965	2.98682	-1.08858	97.5613	102.322	109.738	113.735	113.2	104.827	1.97629	1.07695	112.007	100.93	102.705	119.598	109.085	103.37	94.3979	90.3773	98.6312	93.9726	58.5863	87.1581
	66.5	74.8767	88.9946	105.635	106.928	92.7726	91.6616	107.371	96.9144	92.5299	104.923	100.794	99.8309	110.426	118.29	118.326	110.774	117.974	114.901	111.457	115.584	94.7171	97.3677	99.8086	95.6913	114.161	94.8965	2.98682	-1.08858	97.5613	102.322	109.738	113.735	113.2	104.827	1.97629	1.07695	112.007	100.93	102.705	119.598	109.085	103.37	94.3979	90.3773	98.6312	93.9726	58.5863	87.1581
	67	74.8767	88.9946	105.635	106.928	92.7726	91.6616	107.371	96.9144	92.5299	104.923	100.794	99.8309	110.426	118.29	118.326	110.774	117.974	114.901	111.457	115.584	94.7171	97.3677	99.8086	95.6913	114.161	94.8965	2.98682	-1.08858	97.5613	102.322	109.738	113.735	113.2	104.827	1.97629	1.07695	112.007	100.93	102.705	119.598	109.085	103.37	94.3979	90.3773	98.6312	93.9726	58.5863	87.1581
	67.5	74.387	88.5749	105.396	106.557	92.3014	91.0985	107.038	96.6682	92.1441	104.812	100.492	99.4606	110.007	117.996	118.095	110.212	117.595	114.615	110.948	115.187	94.3778	96.7985	98.999	95.0204	114.09	94.3853	2.87639	-1.22338	97.1894	101.775	109.158	113.441	112.97	104.175	1.85586	0.952396	111.516	100.263	102.139	119.243	108.421	102.887	93.8668	89.6314	97.904	93.3731	58.0387	86.4646
	68	77.3418	91.2042	106.982	108.927	95.2969	94.6613	109.171	98.107	94.4736	105.479	102.502	101.885	112.646	119.908	119.508	113.818	120.042	116.416	114.148	117.68	96.4275	100.409	104.065	99.1684	114.464	97.6932	3.602	-0.426447	99.5006	105.316	112.778	115.274	114.442	108.362	2.58342	1.71575	114.515	104.491	105.617	121.497	112.717	105.949	97.1784	94.3554	102.601	97.148	61.471	90.8168
	68.5	83.709	96.0768	109.323	113.053	100.457	101.009	112.663	101.612	99.6021	106.888	105.215	105.458	117.387	122.849	122.379	119.944	124.073	119.812	120.03	122.363	100.953	106.811	113.59	107.439	115.747	102.999	4.70761	1.51994	103.968	110.889	119.655	118.962	116.991	115.296	4.21659	3.38621	120.721	112.045	112.672	125.39	119.556	111.369	103.528	102.728	110.114	103.97	67.8423	98.8341
	69	88.7697	99.2844	109.334	115.1	103.688	104.684	115.406	104.752	102.908	108.548	106.416	107.555	120.57	124.78	124.755	122.495	125.37	120.98	123.477	124.771	103.682	110.173	119.303	112.417	117.206	105.454	4.93798	2.53414	106.842	114.262	124.115	120.157	118.023	118.926	5.01532	3.75577	125.349	115.643	117.325	128.282	123.139	114.327	107.292	107.588	114.285	108.393	71.8924	103.96
	69.5	93.3118	101.275	109.326	114.778	106.359	106.827	117.159	106.467	104.412	109.616	106.598	109.169	122.269	126.31	126.189	123.458	125.749	120.506	125.89	126.442	104.918	111.941	122.118	114.159	117.751	107.153	4.82414	2.84542	108.42	116.736	126.55	120.558	118.379	121.479	5.16887	3.33104	128.451	117.173	120.206	129.927	125.045	115.924	108.708	110.605	117.609	111.391	73.9876	106.973
	70	97.2873	101.551	110.105	114.525	108.578	107.928	116.704	107.678	105.76	109.15	106.417	109.612	122.418	126.443	126.999	124.19	126.575	120.764	127.1	127.793	105.512	112.603	123.268	114.241	116.936	108.193	4.54454	3.18725	109.627	118.044	128.004	121.324	118.99	123.354	4.92206	3.24249	130.445	117.917	122.268	130.035	125.418	117.114	109.179	112.613	118.83	113.296	74.2244	108.561
	70.5	100.082	101.074	109.679	114.789	109.48	108.57	116.153	109.549	107.024	109.537	106.358	109.299	122.8	125.968	127.034	124.359	126.621	121.218	127.363	128.446	105.833	112.926	123.791	114.141	117.072	108.75	3.86065	3.26404	110.657	118.547	129.079	121.606	119.722	124.542	4.37006	2.85036	131.601	117.732	123.408	130.439	124.948	118.265	109.712	114.214	118.848	115.511	75.2733	109.663
	71	101.068	101.278	108.901	114.4	109.734	108.618	115.976	110.594	105.902	110.662	105.941	109.406	123.2	125.511	126.94	124.662	126.433	120.379	127.074	129.053	105.788	112.999	123.869	113.932	117.305	109.399	3.43033	2.66505	111.152	118.438	129.303	120.977	120.165	125.324	3.92068	2.57018	131.702	117.361	123.408	130.787	124.237	119.278	109.707	115.299	120.036	117.425	76.9651	110.878
	71.5	100.746	100.825	108.747	114.028	110.017	108.462	114.562	109.985	104.57	109.252	105.726	109.772	122.956	124.489	125.913	125.641	127.284	119.352	126.182	129.342	105.35	113.054	123.998	112.762	115.692	110.18	3.50275	2.49442	111.352	117.881	128.557	119.737	119.523	125.962	4.04018	2.77064	131.699	117.368	122.538	129.56	122.99	119.305	109.498	116.664	120.87	117.967	77.1185	111.516
	72	99.809	100.002	107.842	113.874	109.202	108.123	113.528	109.476	103.921	107.09	105.718	109.01	122.501	122.328	123.739	126.058	127.398	118.64	124.96	128.427	104.688	113.192	124.45	111.985	114.07	110.353	3.51018	3.02152	111.294	116.999	127.402	118.226	117.619	125.95	4.32549	3.09977	131.432	117.089	121.723	128.029	121.12	118.688	109.427	118.926	119.939	117.303	77.6498	111.398
	72.5	97.8473	99.8867	106.252	112.803	107.808	107.525	113.549	108.466	102.237	105.886	105.18	107.667	121.233	120.435	121.765	125.471	126.163	116.928	123.703	126.411	104.752	112.409	124.827	112.086	113.275	109.872	3.46096	3.27042	110.9	116.008	125.716	116.106	115.375	125.044	3.99235	3.3808	129.919	116.88	121.134	127.07	119.651	118.036	109.23	119.789	119.417	116.466	79.3225	111.362
	73	95.5549	99.58	104.885	111.561	106.914	106.491	112.831	106.867	100.327	103.512	104.251	106.553	119.55	118.986	120.053	124.466	124.57	114.726	122.616	124.469	104.328	110.977	124.577	111.976	111.941	109.367	4.01849	3.22581	109.559	114.39	123.166	113.29	113.16	123.332	4.07205	3.68418	128.077	117.243	120.38	125.474	118.343	116.882	108.705	119.94	119.544	115.107	79.5465	110.937
	73.5	93.9406	98.3072	103.46	110.93	105.775	104.909	111.795	106.313	100.969	100.651	104.008	105.086	117.966	117.109	117.963	122.733	122.099	113.159	121.06	122.209	102.418	109.616	123.27	110.771	110.692	108.198	4.6864	3.59341	108.012	112.59	120.359	111.009	110.466	121.249	4.25622	3.4294	126.871	116.981	119.3	123.846	117.136	115.445	107.895	119.639	118.522	113.4	78.65	109.547
	74	92.8828	97.1094	102.162	110.031	103.972	103.479	111.109	105.328	102.464	99.7536	103.097	103.283	116.099	115.503	115.409	120.17	119.149	111.816	119.587	119.593	100.664	108.294	121.404	109.771	110.793	106.435	4.71391	3.81782	106.795	110.173	118.391	109.732	107.977	118.734	3.65235	3.13715	125.33	116.159	117.863	122.893	116.563	114.553	106.747	117.142	117.293	112.476	78.7796	108.168
	74.5	92.0919	96.4653	101.701	109.073	103.47	102.689	110.181	103.581	103.923	99.6914	101.754	102.255	114.358	114.892	113.12	117.935	116.761	110.867	118.467	117.84	100.101	107.519	119.63	109.506	111.692	105.49	4.51733	3.0229	105.61	108.196	117.08	108.939	106.624	116.306	2.95488	3.47325	124.342	115.995	116.903	122.484	116.068	114.103	105.447	113.891	117.213	112.551	78.9648	107.521
	75	92.414	96.0304	101.819	108.567	103.598	102.093	108.894	103.724	106.654	99.6255	101.144	101.628	113.875	115.292	111.203	116.741	115.071	111.077	117.683	116.601	99.593	107.713	117.994	109.152	112.521	105.233	4.41602	2.84398	104.917	107.658	116.315	109.022	105.733	114.91	3.44624	3.7263	125.632	116.264	116.645	122.987	115.54	113.839	104.868	112.002	116.901	113.539	78.8529	106.927
	75.5	92.9773	96.5144	102.885	108.784	103.821	102.001	109.012	104.711	109.498	101.449	100.949	101.475	114.494	116.263	110.709	116.834	115.332	112.056	117.771	116.684	99.7006	108.354	117.431	109.676	113.481	105.357	4.34081	3.47478	105.655	108.399	117.471	110.944	105.62	114.801	4.16346	4.11865	128.501	116.473	116.809	124.5	116.18	114.678	105.242	110.834	117.155	115.07	79.5557	107.24
	76	94.0732	97.917	105.024	109.041	105.453	103.203	110.349	104.874	111.827	104.31	101.594	102.884	116.231	118.134	111.696	118.321	117.551	113.723	119.835	118.625	101.673	110.012	119.303	111.433	114.448	107.237	4.27744	3.81631	107.091	110.438	119.918	114.079	107.052	116.49	4.48399	5.10891	131.414	117.42	118.139	126.266	117.409	116.315	105.854	111.14	118.071	116.95	81.2144	108.675
	76.5	96.6265	100.856	107.887	110.661	108.491	105.343	112.688	107.66	114.671	106.918	104.28	105.738	120.192	121.218	114.57	121.689	120.707	116.444	123.279	122.585	104.316	112.802	123.423	114.692	115.571	110.771	4.58075	4.09426	109.382	114.846	122.836	117.807	110.271	120.27	5.40083	5.85598	134.556	119.098	120.427	128.264	119.064	118.145	107.379	113.399	119.533	118.9	82.7338	110.472
	77	101.036	105.675	112.206	114.725	112.193	109.363	117.057	112.98	119.152	111.358	109.526	111.42	127.24	126.404	120.701	128.104	126.306	119.912	128.762	129.195	107.548	116.607	129.613	119.9	118.401	115.286	5.25439	5.12907	114.169	120.889	128.283	124.088	115.847	126.438	6.25629	6.17279	137.764	120.719	122.47	130.163	122.078	120.139	109.893	115.379	121.505	121.03	84.1092	112.434
	77.5	108.032	113.507	119.463	121.967	118.545	116.379	123.905	118.759	125.712	119.57	118.168	121.86	137.82	134.825	129.831	137.974	135.077	125.72	137.831	139.494	113.226	123.274	140.065	128.24	124.206	122.664	5.63293	5.57596	121.713	128.75	137.612	133.681	124.786	135.624	5.9288	6.54187	139.132	122.012	123.946	131.424	125.651	122.297	111.868	117.127	123.614	122.55	85.9615	114.63
	78	119.368	125.193	131.245	133.181	129.372	127.53	133.62	127.805	136.25	131.276	131.284	136.806	152.555	147.553	141.877	151.963	146.511	135.96	150.317	153.859	123.307	134.544	155.327	140.704	134.798	133.911	5.61482	5.494	133.118	141.176	150.798	146.959	138.115	148.935	5.05637	6.38556	140.074	123.813	126.209	132.75	128.533	124.364	113.935	119.163	125.616	123.706	87.7292	116.946
	78.5	136.279	142.473	149.143	150.417	144.85	144.4	148.569	142.952	152.506	148.786	149.466	157.717	173.644	166.347	159.831	172.244	163.467	151.77	168.397	174.462	138.957	151.752	176.024	159.538	152.706	150.105	5.32302	5.66987	150.875	159.992	171.056	166.646	157.468	168.017	4.77808	5.98328	143.262	127.47	129.769	136.179	132.765	127.883	118.091	121.81	129.616	126.654	89.876	120.572
	79	166.5	175.502	182.03	181.34	172.51	172.415	174.691	168.179	182.116	181.537	181.762	196.519	211.754	200.969	191.962	207.1	194.847	180.241	202.25	211.446	168.342	183.931	213.376	194.074	186.609	180.075	4.79908	5.63367	181.512	192.639	209.411	204.164	190.91	202.607	4.17043	6.16167	150.521	135.42	137.419	144.874	141.108	136.747	126.023	128.02	137.751	134.368	95.1395	127.62
	79.5	224.101	237.926	243.989	241.063	228.789	224.804	226.683	218.492	240.535	243.489	242.495	266.695	281.94	267.651	252.499	271.708	255.879	236.969	268.391	280.995	225.361	246.484	283.659	258.399	250.294	238.473	4.37081	5.66772	238.653	254.59	279.883	273.365	252.945	268.887	3.6369	6.11763	164.631	150.014	153.606	161.436	156.016	153.534	141.012	142.371	152.421	148.854	105.601	141.644
	80	308.004	325.255	332.729	331.469	315.424	306.733	311.847	300.911	331.359	334.064	328.561	361.116	380.926	365.156	345.061	368.699	349.979	323.649	368.004	382.174	309.591	337.554	382.221	350.625	343.384	325.855	4.50103	5.73463	324.495	346.316	380.037	372.417	343.123	366.48	4.37157	5.79604	197.133	182.967	190.881	198.042	190.143	189.423	174.907	175.218	186.621	182.484	128.341	173.922
	80.5	399.892	418.564	427.639	433.635	414.93	402.781	414.431	398.981	436.007	433.931	420.711	459.252	487.566	473.458	450.648	478.893	458.597	422.412	481.091	492.017	401.725	436.186	486.715	450.622	444.942	424.16	4.37555	5.27682	421.253	446.64	488.426	480.279	441.402	474.798	5.05665	6.27791	265.797	251.284	264.891	272.363	260.727	261.485	242.84	241.844	256.651	252.34	176.521	239.125
	81	481.725	500.529	510.075	527.215	508.51	492.28	512.292	491.419	532.605	523.174	501.747	542.245	580.436	571.431	546.079	578.917	558.694	513.594	584.483	588.956	483.785	522.441	577.607	538.384	534.027	513.127	4.42976	4.84802	509.008	534.552	582.67	574.415	527.742	572.184	5.05833	6.65733	374.404	356.34	375.563	384.782	368.301	369.219	343.014	343.602	362.536	357.423	251.745	338.309
	81.5	530.158	544.042	556.57	587.968	572.438	554.694	583.668	556.892	597.113	577.19	547.231	581.788	630.799	630.548	607.266	642.627	625.133	574.002	650.189	645.454	533.837	572.104	626.643	588.073	586.01	568.107	5.36477	4.99749	565.3	586.964	634.99	627.049	578.605	631.307	5.54473	6.29725	504.85	479.318	503.043	513.038	492.386	491.249	452.731	460.361	484.322	476.609	339.37	453.89
	82	513.854	518.603	535.723	580.571	571.9	558.276	593.926	562.965	594.744	562.754	525.81	546.885	604.27	614.981	600.222	634.104	621.591	569.712	640.584	624.162	520.582	552.642	598.729	567.324	568.024	557.23	5.48167	4.7302	557.766	570.915	610.919	604.445	561.103	616.271	6.27286	6.14372	629.887	595.099	619.408	630.482	606.944	602.943	548.868	566.519	596.555	585.554	421.098	560.671
	82.5	432.269	430.092	447.648	497.896	497.336	489.296	526.015	494.966	514.569	476.119	438.836	446.327	503.457	522.111	515.682	544.467	537.545	491.979	548.305	524.12	440.565	462.509	496.836	475.958	477.878	475.315	4.92193	4.4588	479.211	481.48	510.882	506.039	472.299	522.982	5.76244	6.16731	715.468	670.258	689.329	702.971	677.942	671.333	603.342	631.513	665.177	652.319	474.078	626.379
	83	318.359	312.689	328.123	373.527	378.906	374.552	407.037	379.828	389.237	352.476	321.326	319.118	367.436	387.814	387.405	408.44	406.651	371.973	410.346	386.108	326.937	338.8	361.103	349.684	351.588	354.721	5.12934	4.88726	360.4	354.857	374.182	370.36	348.007	388.788	5.63834	5.42403	720.872	667.712	678.33	692.589	669.567	660.653	582.706	622.109	655.123	641.256	472.201	619.193
	83.5	201.644	194.446	208.441	242.866	250.938	249.637	274.742	253.731	256.039	225.606	202.751	195.202	231.114	248.902	253.286	265.826	267.468	244.172	265.845	245.567	210.25	214.463	225.508	221.72	223.587	229.504	4.96273	5.32417	234.92	226.516	236.519	234.243	221.921	250.398	5.93997	4.70324	634.213	580.51	582.739	594.603	576.561	567.514	487.023	533.48	562.09	549.109	409.555	534.284
	84	102.665	97.3828	107.758	129.157	137.152	137.799	154.37	140.813	139.039	117.515	102.984	95.3481	118.052	130.883	136.639	142.504	145.183	132.059	140.702	126.523	110.034	109.794	113.03	114.069	115.654	122.46	3.72066	5.18397	125.594	117.383	120.957	120.15	115	132.047	5.22387	4.70787	485.878	439.067	435.391	444.74	432.11	424.676	354.87	398.032	419.515	409.576	309.187	400.852
	84.5	39.1637	38.0199	43.0886	52.4566	57.671	58.2713	67.4043	60.1958	58.0723	46.7384	39.837	35.4981	46.4181	52.6855	56.8306	58.7503	60.7956	55.4322	56.4489	49.7981	44.1785	42.147	42.6262	44.9745	45.6868	51.2449	3.62181	5.02695	51.3693	45.5555	47.0502	46.7096	45.7103	54.0034	4.4494	4.66865	321.342	286.251	280.29	287.074	279.219	274.083	222.531	256.277	269.644	263.091	201.726	259.076
	85	11.5873	12.9478	15.6305	17.0527	18.826	19.0967	23.1701	19.7544	19.3388	15.4929	13.3377	12.0564	15.7178	17.0596	19.2682	19.4175	20.3711	19.2476	17.8883	16.4009	15.1388	13.7483	13.3158	15.0186	15.322	18.5592	3.91483	5.32819	16.4386	14.5389	15.2486	15.6926	15.6728	19.0301	4.40484	4.31746	176.801	154.166	149.237	152.543	148.869	146.6	112.504	136.222	142.819	138.715	108.821	138.876
	85.5	3.80885	6.56833	8.02806	6.93822	6.14585	6.74398	8.54605	7.02518	7.81751	7.44544	5.83965	6.47916	7.45814	7.50222	8.19399	8.14505	8.22594	8.29411	7.48849	7.18068	6.74976	6.69129	6.53038	6.8672	7.77884	9.20138	3.64604	5.19505	6.2373	6.55647	6.64783	8.37011	7.75462	8.87331	3.7521	4.35137	75.571	63.6291	61.3711	62.7296	61.2508	60.7886	42.7846	56.1643	58.3477	56.0866	44.9359	57.6055
	86	2.62673	6.64328	6.18995	5.34223	3.5323	4.44887	5.54708	4.90947	5.87588	6.67005	4.36252	5.73348	6.28151	6.13607	6.18882	6.46827	6.67721	6.47797	6.19643	5.80843	5.23528	5.63365	6.41574	5.88605	7.08012	7.68258	4.18528	4.78574	4.94733	5.49886	5.32297	7.29942	7.143	7.05755	3.1292	4.75615	23.84	19.1552	19.2042	20.3429	19.6557	19.6494	13.7522	18.6079	19.0854	17.3025	14.2184	18.1419
	86.5	2.49781	6.29883	5.65774	4.60117	3.53269	4.54978	5.30397	5.02337	5.24891	6.50671	4.54253	5.03553	5.3459	5.49642	5.97396	5.64827	6.49378	6.24265	5.96115	5.40854	5.01846	5.998	6.30156	5.86407	6.73254	7.03058	5.24025	4.8277	5.20927	5.75506	5.10227	7.08472	7.26828	6.74034	3.66678	4.8297	7.96198	6.45598	7.06608	8.17896	8.30734	8.45786	7.34218	8.74127	8.54149	7.01297	5.44024	7.0237
	87	2.39161	5.53184	5.3466	4.2214	3.95854	4.71886	4.9261	5.32475	5.02154	5.90665	4.11508	4.50541	4.70696	5.5844	5.53167	4.54036	5.80277	5.81286	5.72085	5.35027	4.77991	6.52568	5.66155	5.39412	6.46244	6.67711	5.46512	4.69822	5.45626	5.5554	4.74863	7.24094	6.63712	5.91243	3.88478	4.9707	6.43509	5.41894	5.4178	6.74036	7.4312	7.01332	6.83421	7.84817	7.33589	6.35229	4.10174	5.36824
	87.5	2.4419	5.64822	4.98668	4.15338	4.09399	4.47057	4.09187	5.62118	5.32689	5.53298	3.40747	4.8321	4.76303	5.80644	4.9976	4.1364	5.57431	5.59674	5.51196	5.39907	4.52874	6.19737	5.21798	4.96746	6.29577	6.4047	5.43286	4.29878	5.30702	5.04173	4.40746	6.77429	6.33135	5.19315	3.83421	5.51948	6.08359	5.83863	5.01387	7.10976	7.70736	6.07637	6.62612	7.40122	7.34195	6.43216	4.43097	4.88881
	88	2.84472	5.54647	5.15792	4.1219	4.58999	5.06949	3.91553	5.66581	5.48065	5.08901	3.83902	5.39613	4.94694	5.54524	4.92993	4.27623	6.01462	5.55587	5.14638	5.53822	4.78888	5.98964	4.80721	5.65333	6.23717	6.24624	5.52764	4.35889	5.40711	5.15588	4.43285	6.20379	6.42261	5.2857	4.4548	5.84958	6.02397	6.16501	4.68788	6.96038	7.56602	5.96582	6.40091	6.6542	6.70306	6.09448	4.8834	4.81143
	88.5	3.1358	4.73294	5.19455	4.38313	4.80699	5.78899	4.39181	5.51391	5.60897	4.40743	4.34393	5.71568	4.72629	5.45432	4.45595	4.21502	5.84598	5.44688	4.89074	5.74455	5.01003	6.4836	3.9594	6.00262	6.08535	6.35428	5.10716	4.32309	5.78631	5.13321	4.49181	6.21149	5.88938	5.41637	4.86037	5.73883	6.21731	5.83185	4.68093	6.48131	6.99259	5.75489	5.80325	6.27488	5.30597	5.57468	4.60717	4.55286
	89	3.56494	4.721	4.65044	4.80325	4.63656	5.54514	4.54372	5.12972	5.87182	4.08243	4.09753	5.98591	4.51266	5.58765	3.78457	4.45031	5.64674	5.48081	5.17004	5.47848	5.04604	5.84418	3.76746	5.95881	5.67724	6.11815	4.37842	4.08835	5.64301	4.28977	4.43246	5.91605	5.45113	4.83043	4.45387	5.5239	5.80912	5.36058	5.13338	6.4567	6.40768	4.98296	5.31817	6.22237	4.88395	4.74425	4.53976	4.18041
	89.5	3.89327	4.8038	4.34455	4.69104	4.49235	5.48463	4.78012	4.61896	6.03144	4.66549	4.16017	6.09775	4.40845	5.3278	4.31019	5.15799	6.04228	5.60633	5.36135	4.86733	5.18167	5.24474	4.18617	6.36196	5.27427	5.54225	4.14087	4.1911	5.01551	4.23219	4.90667	5.07167	5.42212	4.91583	4.32832	5.10088	5.39579	4.7415	5.18547	6.27219	6.00129	5.13216	5.46841	5.80023	4.98765	4.63975	4.73813	4.30756
	90	3.80884	4.39337	4.25627	4.32779	4.61246	5.55242	5.21541	4.18959	5.90405	5.07394	4.40184	6.14315	4.45704	4.97657	4.768	5.62148	6.28297	5.44597	5.1066	4.68927	5.227	5.51028	4.71773	6.97857	5.15093	5.47768	4.33172	4.09809	4.9602	4.53332	5.6582	4.8415	5.88097	5.68317	4.52273	4.73735	5.60199	4.20566	5.44032	5.84626	5.86665	5.73448	5.72984	5.72908	4.92019	5.10377	4.3396	4.37831
	90.5	4.04468	4.16776	4.11234	4.25396	4.39071	4.55898	5.02302	3.93919	5.58911	5.16156	4.43554	6.04331	4.61594	4.74714	5.0833	5.52608	5.65341	5.2659	4.74099	4.35761	4.8437	5.43957	5.29655	6.71342	4.93316	5.74492	4.48128	4.18379	4.68715	4.483	5.77259	4.98401	6.23806	6.09239	4.34399	4.94306	5.33485	4.12269	5.778	5.66055	5.59046	5.97237	6.02606	6.1217	5.50291	5.21826	3.909	4.52654
	91	4.6825	3.88424	3.92702	3.80781	4.25021	3.83628	4.7571	4.02346	5.69225	5.99871	4.09736	5.70069	4.13598	4.18946	5.91537	5.20718	5.1192	5.25154	4.63306	3.85866	4.25597	4.57406	5.67226	6.30544	4.71877	5.30604	4.45976	4.43449	4.14711	4.42529	5.5947	4.79767	6.22927	5.86336	4.15109	5.07566	4.79419	4.38853	5.57063	5.51644	5.56916	6.29236	6.77345	5.6985	6.24921	5.65402	3.72604	4.90649
	91.5	4.59777	3.35561	4.15643	3.26816	4.04707	3.94078	4.14955	4.34507	5.71087	6.36648	3.53521	5.46124	4.28479	3.79618	5.91111	4.82662	4.84083	4.86363	4.40327	4.30293	4.01396	4.17747	5.84241	6.34057	5.19136	5.18257	4.62586	4.27617	4.22075	4.71047	5.62146	4.92277	6.1459	6.38369	4.60324	5.01279	4.67565	4.68466	5.25943	5.46163	6.03133	6.85935	7.07227	4.71775	6.50521	5.85972	3.30337	5.21345
	92	4.49963	3.28445	4.20776	3.26986	3.63062	3.58654	3.6375	4.58094	5.1023	5.76644	3.49757	5.54176	4.5748	3.73925	5.24527	4.41598	4.55493	4.48405	4.15467	5.14542	3.7609	4.03798	5.69906	5.96378	5.63607	5.4483	4.45477	4.70878	4.80814	4.75901	4.9223	5.63517	5.88478	6.72422	4.89911	5.19813	4.87336	5.14204	5.22162	5.4159	5.83841	6.43013	6.71106	4.96789	6.42502	5.41612	3.04668	5.36256
	92.5	4.87459	3.27907	4.14472	3.27214	3.52715	2.96724	3.99008	4.63355	4.77543	5.28437	3.76246	5.15017	3.90323	3.55043	5.14692	3.84533	4.24127	4.03279	4.30228	5.46784	3.84687	3.68765	5.12301	5.34407	5.57345	5.59922	4.04214	5.18892	4.89799	4.38021	4.14718	6.05674	4.92092	6.00881	4.73002	5.23617	4.69347	5.46799	4.92481	5.3568	5.31566	5.76638	6.24321	5.16606	5.52952	4.93013	3.28729	5.0224
	93	4.6792	3.37802	4.15367	3.08553	3.53199	3.43472	4.07009	4.89246	4.6285	4.82315	3.65163	4.32875	3.58051	3.6644	4.65796	3.8629	3.93536	4.04793	4.30808	5.55918	4.3274	3.31661	4.93935	4.92489	5.36887	5.72216	3.87888	4.94873	4.59986	4.28459	4.05414	6.10663	3.97748	5.63351	4.60968	4.74417	4.65998	5.07568	4.09965	5.3783	5.1204	5.28735	5.67094	4.83736	4.73332	4.76236	3.35815	4.21887
	93.5	3.67767	3.08542	4.41707	2.92698	3.24144	3.96179	4.63967	5.20131	4.22312	3.37	4.35517	3.56752	3.92994	4.08915	4.0222	4.61503	4.22083	3.51713	4.37987	5.95495	5.14978	3.20809	5.12241	4.88567	5.56784	6.24272	4.56664	4.42419	4.37092	3.53141	4.14809	6.78712	4.08871	5.45608	4.54672	4.57489	4.55915	5.29171	4.07131	6.08722	4.48725	5.72846	5.02297	4.93365	3.94788	4.77239	4.31642	3.89007
	94	3.47367	3.01387	4.54852	3.0577	3.26023	3.61706	5.61232	5.06783	3.98566	2.6881	5.10461	3.03666	3.52438	4.08226	4.23626	4.77952	4.12977	3.1726	4.39004	5.82894	5.59944	3.39606	4.94403	4.48148	5.28323	6.67544	4.90235	4.42797	4.00695	3.30212	4.20516	7.02569	3.83253	5.01113	4.21053	4.68681	4.39166	5.31909	3.88774	6.44883	3.79454	5.86412	4.50655	5.24342	2.92011	5.00123	4.9832	3.59795
	94.5	2.37892	1.69919	5.48113	2.9667	3.05546	4.36529	8.25496	5.95348	4.877	1.54431	6.73962	2.21889	3.536	4.57528	4.76044	6.15673	5.23513	2.19143	5.24298	6.28432	6.93828	3.54943	5.4859	5.11515	6.17125	7.52926	7.05194	3.4408	3.81158	1.84218	5.14182	8.68843	5.16182	4.61407	4.20158	5.2884	3.8847	6.73913	4.71065	8.44804	3.20639	8.59089	4.60524	5.00594	1.87338	6.41991	7.50488	4.39012
	95	0.225597	-0.0842447	2.86778	1.20644	1.00759	2.20434	4.75006	3.06334	2.50296	0.0394263	3.61496	0.585069	1.69815	2.2491	2.16702	3.32675	2.82395	0.336891	2.66751	3.00378	3.52871	1.61329	2.69358	2.56991	3.26014	3.57776	4.23009	0.867993	1.66671	0.0314493	2.69207	4.6215	3.07462	1.92822	1.88762	2.58846	1.34202	3.74691	2.51399	4.72526	1.08568	5.23118	2.02491	1.90018	0.404862	3.3636	4.48958	2.52557
[truncated: 24 more columns]

## Sheet: Run Information
File Name	AB_Touch_sybr_custom_oligos_20260521_092830_795BR06792_Pasquale.pcrd
Created By User	Pasquale
Notes
ID
Run Started	05/21/2026 07:28:56 UTC
Run Ended	05/21/2026 08:48:07 UTC
Sample Vol	20
Lid Temp	105
Protocol File Name	Unknown.prcl
Plate Setup File Name	DefaultPlate.pltd
Base Serial Number	795BR06792
Optical Head Serial Number	795BR06792
CFX Maestro Version	5.3.022.1030.
