# Supplementary material for: PXDN, TCF4 and TSPAN7 Are Differentially Expressed in B-Cell Acute Lymphoblastic Leukaemia: An Integrative Analysis
Source: Genes (Basel). 2026 Jun 10;17(6):684. doi: 10.3390/genes17060684 (PMC13299483; doi:10.3390/genes17060684)
Supplement: Supplementary file 1 [file genes-17-00684-s001.zip › Supplementary file S3 - Raw Data qPCR extended/TCF4/AB_Touch_sybr_custom_oligos_20260521_092830_795BR06792_Pasquale - Melt Curve Peak Results.xls]

## Sheet: 0
	Well	Fluor	Target	Content	Sample	Melt Temperature	Peak Height	Begin Temperature	End Temperature	Well Note
	A01	SYBR	TCF4	Unkn-01	MB46	81.5	530.158	74.5	86
	A02	SYBR	TCF4	Unkn-02	DUA398	81.5	544.042	75	88.5
	A03	SYBR	TCF4	Unkn-03	GE183	81.5	556.57	75	87.5
	A04	SYBR	TCF4	Unkn-04	DPA343	81.5	587.968	75	87
	A05	SYBR	TCF4	Unkn-05	CG210	81.5	572.438	75	86
	A06	SYBR	TCF4	Unkn-06	CV352	82	558.276	75.5	86
	A07	SYBR	TCF4	Unkn-07	DAF394	82	593.926	75.5	88
	A08	SYBR	TCF4	Unkn-08	DCM263	82	562.965	75	86
	A09	SYBR	TCF4	Unkn-09	DGM328	81.5	597.113	73	87
	A10	SYBR	TCF4	Unkn-10	LS395	81.5	577.19	75	89
	B01	SYBR	TCF4	Unkn-01	MB46	81.5	547.231	75.5	86
	B02	SYBR	TCF4	Unkn-02	DUA398	81.5	581.788	75.5	87
	B03	SYBR	TCF4	Unkn-03	GE183	81.5	630.799	75	87
	B04	SYBR	TCF4	Unkn-04	DPA343	81.5	630.548	74.5	86.5
	B05	SYBR	TCF4	Unkn-05	CG210	81.5	607.266	75.5	89
	B06	SYBR	TCF4	Unkn-06	CV352	81.5	642.627	75.5	87.5
	B07	SYBR	TCF4	Unkn-07	DAF394	81.5	625.133	75	87.5
	B08	SYBR	TCF4	Unkn-08	DCM263	81.5	574.002	74.5	87.5
	B09	SYBR	TCF4	Unkn-09	DGM328	81.5	650.189	75.5	88.5
	B10	SYBR	TCF4	Unkn-10	LS395	81.5	645.454	75.5	86.5
	C01	SYBR	TCF4	Neg Ctrl-01	SPER001	81.5	533.837	75.5	87.5
	C02	SYBR	TCF4	Neg Ctrl-02	SPER002	81.5	572.104	74.5	86
	C03	SYBR	TCF4	Neg Ctrl-03	SPER003	81.5	626.643	75.5	89
	C04	SYBR	TCF4	Neg Ctrl-04	SPER004	81.5	588.073	75	87.5
	C05	SYBR	TCF4	Neg Ctrl-05	SPER005	81.5	586.01	74	91
	C07	SYBR	TCF4	Neg Ctrl-06	SPER006	81.5	568.107	75.5	89.5
	C08	SYBR	TCF4	NTC-01		None	None	None	None
	C09	SYBR	TCF4	NTC-02		None	None	None	None
	D01	SYBR	TCF4	Neg Ctrl-01	SPER001	81.5	565.3	75	86
	D02	SYBR	TCF4	Neg Ctrl-02	SPER002	81.5	586.964	75	86
	D03	SYBR	TCF4	Neg Ctrl-03	SPER003	81.5	634.99	75	87.5
	D04	SYBR	TCF4	Neg Ctrl-04	SPER004	81.5	627.049	75	90
	D05	SYBR	TCF4	Neg Ctrl-05	SPER005	81.5	578.605	75.5	89
	D07	SYBR	TCF4	Neg Ctrl-06	SPER006	81.5	631.307	75.5	87.5
	D08	SYBR	TCF4	NTC-01		None	None	None	None
	D09	SYBR	TCF4	NTC-02		None	None	None	None
	E01	SYBR	B2M	Unkn-11	MB46	83	720.872	74.5	87.5
	E02	SYBR	B2M	Unkn-12	DUA398	82.5	670.258	74.5	87
	E03	SYBR	B2M	Unkn-13	GE183	82.5	689.329	75	88
	E04	SYBR	B2M	Unkn-14	DPA343	82.5	702.971	74.5	87
	E05	SYBR	B2M	Unkn-15	CG210	82.5	677.942	75	87
	E06	SYBR	B2M	Unkn-16	CV352	82.5	671.333	75	89
	E07	SYBR	B2M	Unkn-17	DAF394	82.5	603.342	75	89
	E08	SYBR	B2M	Unkn-18	DCM263	82.5	631.513	75.5	89.5
	E09	SYBR	B2M	Unkn-19	DGM328	82.5	665.177	75	89
	E10	SYBR	B2M	Unkn-20	LS395	82.5	652.319	74.5	89
	F01	SYBR	B2M	Unkn-11	MB46	82.5	474.078	74	87
	F02	SYBR	B2M	Unkn-12	DUA398	82.5	626.379	75	89
	F03	SYBR	B2M	Unkn-13	GE183	82.5	687.794	75	88
	F04	SYBR	B2M	Unkn-14	DPA343	82.5	632.726	75.5	89
	F05	SYBR	B2M	Unkn-15	CG210	82.5	635.621	75	89
	F06	SYBR	B2M	Unkn-16	CV352	82.5	693.759	75	87
	F07	SYBR	B2M	Unkn-17	DAF394	82.5	659.05	75	87
	F08	SYBR	B2M	Unkn-18	DCM263	82.5	677.09	75	88.5
	F09	SYBR	B2M	Unkn-19	DGM328	82.5	671.431	75.5	89.5
	F10	SYBR	B2M	Unkn-20	LS395	82.5	706.132	75	89.5
	G01	SYBR	B2M	Neg Ctrl-07	SPER001	82.5	605.719	74.5	87.5
	G02	SYBR	B2M	Neg Ctrl-08	SPER002	82.5	611.988	77.5	89.5
	G03	SYBR	B2M	Neg Ctrl-09	SPER003	82.5	645.799	75	89
	G04	SYBR	B2M	Neg Ctrl-10	SPER004	82.5	665.207	75	87.5
	G05	SYBR	B2M	Neg Ctrl-11	SPER005	82.5	660.544	74.5	90.5
	G07	SYBR	B2M	Neg Ctrl-12	SPER006	82.5	599.156	75.5	87
	G08	SYBR	B2M	NTC-03		None	None	None	None
	G09	SYBR	B2M	NTC-04		None	None	None	None
	H01	SYBR	B2M	Neg Ctrl-07	SPER001	82.5	580.95	74.5	88
	H02	SYBR	B2M	Neg Ctrl-08	SPER002	82.5	594.028	74.5	87
	H03	SYBR	B2M	Neg Ctrl-09	SPER003	82.5	636.611	75	90
	H04	SYBR	B2M	Neg Ctrl-10	SPER004	82.5	618.994	74.5	87
	H05	SYBR	B2M	Neg Ctrl-11	SPER005	82.5	618.962	75	87.5
	H07	SYBR	B2M	Neg Ctrl-12	SPER006	83	604.194	74.5	89
	H08	SYBR	B2M	NTC-03		None	None	None	None
	H09	SYBR	B2M	NTC-04		None	None	None	None

## Sheet: Run Information
File Name	AB_Touch_sybr_custom_oligos_20260521_092830_795BR06792_Pasquale.pcrd
Created By User	Pasquale
Notes
ID
Run Started	05/21/2026 07:28:56 UTC
Run Ended	05/21/2026 08:48:07 UTC
Sample Vol	20
Lid Temp	105
Protocol File Name	Unknown.prcl
Plate Setup File Name	DefaultPlate.pltd
Base Serial Number	795BR06792
Optical Head Serial Number	795BR06792
CFX Maestro Version	5.3.022.1030.
