# Supplementary material for: PXDN, TCF4 and TSPAN7 Are Differentially Expressed in B-Cell Acute Lymphoblastic Leukaemia: An Integrative Analysis
Source: Genes (Basel). 2026 Jun 10;17(6):684. doi: 10.3390/genes17060684 (PMC13299483; doi:10.3390/genes17060684)
Supplement: Supplementary file 1 [file genes-17-00684-s001.zip › Supplementary file S3 - Raw Data qPCR extended/TCF4/AB_Touch_sybr_custom_oligos_20260521_092830_795BR06792_Pasquale - Melt Curve Plate View Results.xls]

## Sheet: SYBR
		1	2	3	4	5	6	7	8	9	10	11	12
A	Content	Unkn-1	Unkn-2	Unkn-3	Unkn-4	Unkn-5	Unkn-6	Unkn-7	Unkn-8	Unkn-9	Unkn-10
A	Sample	MB46	DUA398	GE183	DPA343	CG210	CV352	DAF394	DCM263	DGM328	LS395
A	Peak 1	81.5	81.5	81.5	81.5	81.5	82	82	82	81.5	81.5
A	Peak 2	None	None	None	None	None	None	None	None	None	None
B	Content	Unkn-1	Unkn-2	Unkn-3	Unkn-4	Unkn-5	Unkn-6	Unkn-7	Unkn-8	Unkn-9	Unkn-10
B	Sample	MB46	DUA398	GE183	DPA343	CG210	CV352	DAF394	DCM263	DGM328	LS395
B	Peak 1	81.5	81.5	81.5	81.5	81.5	81.5	81.5	81.5	81.5	81.5
B	Peak 2	None	None	None	None	None	None	None	None	None	None
C	Content	Neg Ctrl-1	Neg Ctrl-2	Neg Ctrl-3	Neg Ctrl-4	Neg Ctrl-5		Neg Ctrl-6	NTC-1	NTC-2
C	Sample	SPER001	SPER002	SPER003	SPER004	SPER005		SPER006
C	Peak 1	81.5	81.5	81.5	81.5	81.5		81.5	None	None
C	Peak 2	None	None	None	None	None		None	None	None
D	Content	Neg Ctrl-1	Neg Ctrl-2	Neg Ctrl-3	Neg Ctrl-4	Neg Ctrl-5		Neg Ctrl-6	NTC-1	NTC-2
D	Sample	SPER001	SPER002	SPER003	SPER004	SPER005		SPER006
D	Peak 1	81.5	81.5	81.5	81.5	81.5		81.5	None	None
D	Peak 2	None	None	None	None	None		None	None	None
E	Content	Unkn-11	Unkn-12	Unkn-13	Unkn-14	Unkn-15	Unkn-16	Unkn-17	Unkn-18	Unkn-19	Unkn-20
E	Sample	MB46	DUA398	GE183	DPA343	CG210	CV352	DAF394	DCM263	DGM328	LS395
E	Peak 1	83	82.5	82.5	82.5	82.5	82.5	82.5	82.5	82.5	82.5
E	Peak 2	None	None	None	None	None	None	None	None	None	None
F	Content	Unkn-11	Unkn-12	Unkn-13	Unkn-14	Unkn-15	Unkn-16	Unkn-17	Unkn-18	Unkn-19	Unkn-20
F	Sample	MB46	DUA398	GE183	DPA343	CG210	CV352	DAF394	DCM263	DGM328	LS395
F	Peak 1	82.5	82.5	82.5	82.5	82.5	82.5	82.5	82.5	82.5	82.5
F	Peak 2	None	None	None	None	None	None	None	None	None	None
G	Content	Neg Ctrl-7	Neg Ctrl-8	Neg Ctrl-9	Neg Ctrl-10	Neg Ctrl-11		Neg Ctrl-12	NTC-3	NTC-4
G	Sample	SPER001	SPER002	SPER003	SPER004	SPER005		SPER006
G	Peak 1	82.5	82.5	82.5	82.5	82.5		82.5	None	None
G	Peak 2	None	None	None	None	None		None	None	None
H	Content	Neg Ctrl-7	Neg Ctrl-8	Neg Ctrl-9	Neg Ctrl-10	Neg Ctrl-11		Neg Ctrl-12	NTC-3	NTC-4
H	Sample	SPER001	SPER002	SPER003	SPER004	SPER005		SPER006
H	Peak 1	82.5	82.5	82.5	82.5	82.5		83	None	None
H	Peak 2	None	None	None	None	None		None	None	None

## Sheet: Run Information
File Name	AB_Touch_sybr_custom_oligos_20260521_092830_795BR06792_Pasquale.pcrd
Created By User	Pasquale
Notes
ID
Run Started	05/21/2026 07:28:56 UTC
Run Ended	05/21/2026 08:48:07 UTC
Sample Vol	20
Lid Temp	105
Protocol File Name	Unknown.prcl
Plate Setup File Name	DefaultPlate.pltd
Base Serial Number	795BR06792
Optical Head Serial Number	795BR06792
CFX Maestro Version	5.3.022.1030.
