# Supplementary material for: PXDN, TCF4 and TSPAN7 Are Differentially Expressed in B-Cell Acute Lymphoblastic Leukaemia: An Integrative Analysis
Source: Genes (Basel). 2026 Jun 10;17(6):684. doi: 10.3390/genes17060684 (PMC13299483; doi:10.3390/genes17060684)
Supplement: Supplementary file 1 [file genes-17-00684-s001.zip › Supplementary file S3 - Raw Data qPCR extended/TCF4/AB_Touch_sybr_custom_oligos_20260521_092830_795BR06792_Pasquale - Melt Curve RFU Results.xls]

## Sheet: SYBR
	Temperature	A1	A2	A3	A4	A5	A6	A7	A8	A9	A10	B1	B2	B3	B4	B5	B6	B7	B8	B9	B10	C1	C2	C3	C4	C5	C7	C8	C9	D1	D2	D3	D4	D5	D7	D8	D9	E1	E2	E3	E4	E5	E6	E7	E8	E9	E10	F1	F2
	65	5904.54	6031.81	6279.3	6447.29	6301.23	6241.62	6494.63	6303.94	6422.12	6382.59	6138.91	6318.36	6722.52	6757.51	6677.22	6825.32	6807.22	6510.65	6836.42	6856.75	6097.84	6325.24	6670.69	6427.73	6551.91	6334.11	2917.26	2855.3	6313.15	6453.87	6740.08	6711.73	6488.03	6744.18	2873.53	2912.2	7257.06	6874.87	6965.64	7196.49	6983.7	6909.82	6483.07	6642.76	6854.52	6726.26	5495.41	6541.5
	65.5	5867.1	5987.31	6226.49	6393.82	6254.85	6195.79	6440.95	6255.48	6375.86	6330.13	6088.52	6268.45	6667.31	6698.37	6618.06	6769.94	6748.23	6453.2	6780.69	6798.96	6050.48	6276.56	6620.79	6379.89	6494.83	6286.66	2915.77	2855.85	6264.37	6402.71	6685.21	6654.86	6431.43	6691.76	2872.55	2911.66	7201.06	6824.4	6914.29	7136.69	6929.16	6858.14	6435.87	6597.57	6805.21	6679.27	5466.12	6497.93
	66	5829.67	5942.81	6173.67	6340.36	6208.46	6149.96	6387.26	6207.03	6329.59	6277.67	6038.12	6218.53	6612.1	6639.22	6558.9	6714.55	6689.24	6395.75	6724.97	6741.17	6003.12	6227.87	6570.88	6332.04	6437.75	6239.21	2914.27	2856.39	6215.59	6351.55	6630.34	6597.99	6374.83	6639.35	2871.56	2911.13	7145.06	6773.94	6862.94	7076.89	6874.62	6806.45	6388.67	6552.38	6755.89	6632.28	5436.82	6454.35
	66.5	5792.23	5898.31	6120.85	6286.89	6162.07	6104.13	6333.58	6158.57	6283.33	6225.21	5987.72	6168.61	6556.88	6580.08	6499.73	6659.16	6630.26	6338.3	6669.24	6683.38	5955.76	6179.19	6520.98	6284.2	6380.67	6191.77	2912.78	2856.93	6166.81	6300.39	6575.47	6541.13	6318.23	6586.94	2870.57	2910.59	7089.05	6723.47	6811.59	7017.09	6820.08	6754.77	6341.47	6507.19	6706.58	6585.3	5407.53	6410.77
	67	5754.79	5853.82	6068.03	6233.43	6115.69	6058.3	6279.89	6110.11	6237.06	6172.75	5937.33	6118.7	6501.67	6520.93	6440.57	6603.78	6571.27	6280.84	6613.51	6625.58	5908.4	6130.51	6471.07	6236.35	6323.59	6144.32	2911.29	2857.48	6118.03	6249.23	6520.6	6484.26	6261.63	6534.52	2869.58	2910.05	7033.05	6673.01	6760.23	6957.29	6765.53	6703.08	6294.27	6462	6657.26	6538.31	5378.24	6367.19
	67.5	5717.35	5809.32	6015.22	6179.97	6069.3	6012.47	6226.21	6061.66	6190.8	6120.29	5886.93	6068.78	6446.46	6461.79	6381.41	6548.39	6512.28	6223.39	6557.78	6567.79	5861.05	6081.82	6421.17	6188.51	6266.51	6096.87	2909.79	2858.02	6069.25	6198.07	6465.74	6427.39	6205.03	6482.11	2868.59	2909.51	6977.05	6622.54	6708.88	6897.49	6710.99	6651.4	6247.08	6416.82	6607.95	6491.32	5348.94	6323.61
	68	5679.91	5764.82	5962.4	6126.5	6022.91	5966.64	6172.52	6013.2	6144.53	6067.83	5836.53	6018.87	6391.25	6402.64	6322.25	6493	6453.3	6165.94	6502.05	6510	5813.69	6033.14	6371.27	6140.66	6209.43	6049.42	2908.3	2858.57	6020.46	6146.91	6410.87	6370.52	6148.43	6429.7	2867.6	2908.97	6921.04	6572.08	6657.53	6837.69	6656.45	6599.71	6199.88	6371.63	6558.63	6444.34	5319.65	6280.03
	68.5	5639.54	5717.81	5908.14	6070.81	5973.7	5917.43	6116.84	5963.26	6095.95	6014.7	5784.33	5966.73	6333.52	6341.73	6261.7	6434.24	6392.04	6106.78	6443.27	6449.82	5764.29	5981.04	6316.5	6088.79	6151.92	5998.91	2906.14	2858.3	5969.45	6092.46	6352.51	6311.88	6090.44	6373.37	2865.89	2907.69	6862.09	6517.61	6602.78	6775.76	6597.92	6545.13	6149.49	6321.96	6504.95	6393.76	5287.07	6232.29
	69	5596.32	5668.94	5853.36	6013.72	5922.67	5865.95	6059.95	5911.62	6045.14	5960.9	5731.51	5913.59	6274.05	6279.91	6199.92	6373.5	6329.56	6046.41	6382.3	6387.9	5712.95	5926.69	6258.13	6033.63	6093.66	5946.76	2903.7	2857.16	5916.68	6036.28	6291.5	6251.86	6031.62	6314.79	2863.49	2905.75	6800.49	6460.51	6545.13	6712.42	6537.29	6488.64	6096.66	6269.31	6448.91	6340.64	5252.09	6181.54
	69.5	5550.86	5618.73	5798.84	5956.04	5870.12	5813	6001.6	5858.7	5993.3	5906.24	5678.07	5859.28	6213.19	6217.04	6137.08	6312.01	6266.82	5986.03	6319.98	6325.18	5660.84	5871.13	6197.66	5976.86	6034.85	5893.6	2901.27	2855.87	5862.81	5978.37	6228.71	6191.86	5972.53	6254.64	2860.98	2904.05	6736.98	6402.31	6485.73	6647.68	6475.07	6431.02	6042.55	6214.68	6390.86	6285.6	5215.49	6128.67
	70	5503.11	5567.92	5743.96	5898.97	5816.41	5759.29	5943.09	5805.23	5940.79	5851.48	5624.98	5804.59	6152	6153.8	6073.84	6250.11	6203.78	5925.84	6256.61	6261.53	5608.14	5814.93	6136.3	5919.74	5976.09	5839.72	2898.91	2854.33	5808.34	5919.72	6165.12	6131.28	5913.22	6193.43	2858.39	2902.4	6672.23	6343.5	6425.08	6582.71	6412.49	6372.8	5988.12	6158.88	6331.61	6229.42	5178.36	6074.8
	70.5	5453.77	5517.3	5688.88	5841.46	5761.73	5705.16	5884.94	5750.97	5887.6	5797	5571.65	5749.78	6090.77	6090.7	6010.2	6187.9	6140.34	5865.26	6193.04	6197.49	5555.38	5758.6	6074.51	5862.68	5917.82	5785.48	2896.77	2852.73	5753.22	5860.46	6100.79	6070.61	5853.53	6131.4	2856.1	2900.84	6606.68	6284.53	6363.62	6517.64	6349.8	6313.93	5933.4	6102.15	6272.21	6172.29	5141.19	6020.2
	71	5403.31	5466.79	5634.33	5784.26	5707.04	5650.81	5826.92	5695.81	5834.08	5741.88	5518.66	5695.25	6029.21	6027.85	5946.86	6125.73	6077.19	5804.79	6129.35	6133.11	5502.37	5702.05	6012.58	5805.64	5859.02	5730.97	2895.02	2851.15	5697.76	5801.28	6036.18	6009.81	5793.55	6068.96	2854	2899.53	6540.78	6225.8	6301.85	6452.31	6287.6	6254.57	5878.48	6044.74	6212.64	6113.97	5103.02	5965.14
	71.5	5352.91	5416.1	5579.92	5727.07	5652.03	5596.58	5769.11	5640.6	5781.76	5686.67	5465.69	5640.35	5967.66	5965.28	5883.4	6063.16	6013.8	5744.92	6066.06	6068.5	5449.65	5645.61	5950.64	5748.87	5800.75	5676.08	2893.28	2850.01	5642.12	5742.1	5971.64	5949.74	5733.53	6006.12	2852.11	2898.2	6475.02	6167.13	6240.34	6387.06	6225.65	6194.79	5823.72	5986.81	6152.23	6055.07	5064.4	5909.4
	72	5302.69	5366.01	5525.68	5670.22	5597.17	5542.39	5712.31	5585.85	5729.45	5632.75	5412.92	5585.63	5906.31	5903.52	5821.1	6000.17	5950.01	5685.42	6003.22	6003.95	5397.05	5589	5888.54	5692.83	5743.35	5620.88	2891.52	2848.56	5586.46	5683.45	5907.7	5890.13	5674.22	5943.1	2849.94	2896.73	6409.14	6108.46	6179.32	6322.8	6164.7	6135.37	5768.98	5927.98	6092	5996.18	5025.86	5853.73
	72.5	5253.25	5316.02	5472.18	5613.31	5542.91	5488.5	5655.46	5531.2	5677.96	5579.49	5360.04	5531.43	5845.27	5842.93	5759.65	5937.24	5886.59	5626.41	5941.11	5940.24	5344.89	5532.55	5826.21	5636.77	5686.58	5565.82	2889.76	2847.02	5530.89	5625.13	5844.33	5831.61	5615.97	5880.31	2847.85	2895.11	6343.75	6050.03	6118.6	6258.97	6104.48	6076.13	5714.32	5868.06	6032.26	5937.82	4986.63	5798.02
	73	5204.89	5266.15	5419.42	5557.44	5489.32	5434.93	5598.84	5477.45	5627.21	5527.01	5307.79	5477.95	5785.14	5783.03	5699.31	5874.79	5823.93	5568.56	5879.5	5877.55	5292.37	5476.69	5763.81	5580.77	5630.12	5511.03	2887.98	2845.33	5475.69	5567.53	5782.11	5774.12	5558.85	5818.19	2845.91	2893.36	6279.28	5991.52	6058.21	6195.81	6045.02	6017.4	5659.8	5808.32	5972.51	5879.8	4946.72	5742.44
	73.5	5157.61	5216.56	5367.29	5501.68	5436.03	5382.09	5542.67	5424.22	5577.29	5476.02	5255.72	5424.93	5725.72	5723.99	5639.65	5812.89	5762.15	5511.61	5818.55	5815.81	5240.75	5421.57	5701.78	5524.93	5574.61	5456.55	2885.73	2843.75	5421.37	5510.78	5721.19	5718.24	5502.87	5757.04	2843.77	2891.49	6215.61	5932.87	5998.27	6133.5	5986.11	5959.28	5605.66	5748.23	5912.85	5822.75	4907.23	5687.21
	74	5110.86	5167.84	5315.93	5446.54	5383.61	5330	5487.01	5371.19	5526.09	5426.1	5203.86	5372.9	5667.2	5665.87	5581.41	5752.17	5701.9	5455.35	5758.43	5755.38	5189.94	5367.06	5640.63	5469.98	5519.24	5402.9	2883.37	2841.76	5367.64	5455.02	5661.63	5662.96	5448.35	5697	2841.75	2889.93	6152.42	5874.61	5938.95	6071.86	5927.79	5901.88	5551.95	5688.98	5854.02	5766.28	4867.96	5632.89
	74.5	5064.66	5119.38	5265.01	5391.65	5331.89	5278.52	5431.59	5318.96	5474.79	5376.13	5152.67	5321.54	5609.59	5608.33	5524.21	5692.68	5642.92	5399.71	5698.91	5696.1	5139.93	5313.19	5580.38	5415.07	5463.69	5350.01	2881.06	2840.05	5314.55	5400.54	5602.69	5608.41	5394.74	5638.29	2840.12	2888.28	6090.17	5816.62	5880.34	6010.51	5869.53	5844.66	5498.92	5631.2	5795.42	5710.12	4828.43	5578.95
	75	5018.61	5071.32	5214.12	5337.39	5280.03	5227.26	5376.86	5267.36	5422	5326.36	5102.01	5270.57	5552.66	5550.82	5468.21	5634.07	5585	5344.32	5639.9	5637.43	5089.8	5259.39	5520.96	5360.46	5407.54	5297.3	2878.85	2838.66	5261.94	5346.6	5544.44	5553.87	5341.63	5580.53	2838.64	2886.46	6027.75	5758.55	5821.94	5949.23	5811.71	5787.73	5446.4	5574.91	5736.81	5653.59	4789.02	5525.33
	75.5	4972.19	5023.21	5163.04	5282.98	5228.24	5176.34	5322.5	5215.1	5368.11	5276.24	5051.45	5219.82	5495.53	5492.93	5412.78	5575.72	5527.55	5288.5	5581.07	5579.29	5040.23	5205.38	5462.19	5305.78	5351.15	5244.68	2876.63	2837.1	5209.43	5292.66	5486.09	5499.11	5288.86	5523.16	2836.64	2884.52	5964.29	5700.35	5763.6	5887.37	5753.83	5730.66	5393.92	5519.06	5678.43	5596.48	4749.46	5471.88
	76	4925.53	4974.64	5111.06	5228.56	5176	5125.07	5267.64	5162.69	5312.55	5224.74	5000.91	5168.85	5437.96	5434.4	5357.25	5516.99	5469.36	5232.14	5521.83	5520.44	4989.83	5150.88	5403.15	5250.58	5294.05	5191.68	2874.5	2835.21	5156.15	5237.97	5426.75	5442.72	5235.76	5465.44	2834.51	2882.26	5899.21	5641.97	5704.96	5824.68	5695.42	5672.92	5341.09	5463.84	5619.55	5538.46	4709.33	5417.93
	76.5	4877.88	4925.03	5057.87	5173.71	5122.57	5072.95	5211.96	5109.86	5256.19	5171.9	4949.52	5116.66	5378.93	5374.58	5300.76	5457.08	5409.8	5174.61	5460.98	5460.32	4938.42	5095.18	5342.51	5194.09	5236.65	5137.18	2872.3	2833.28	5102.17	5181.86	5366.04	5384.88	5181.51	5406.32	2832.08	2879.44	5832.85	5582.82	5645.32	5761.07	5636.33	5614.3	5287.92	5407.64	5560.27	5479.52	4668.25	5363.14
	77	4828.59	4873.46	5002.91	5117.5	5067.34	5019.4	5154.63	5054.65	5197.62	5117.52	4896.19	5062.63	5317.26	5312.83	5242.16	5394.81	5348.26	5115.53	5398.19	5397.41	4885.37	5037.87	5279.34	5135.54	5178.2	5080.7	2869.87	2831.03	5046.37	5122.83	5303.5	5324.5	5125.09	5344.76	2829.13	2876.47	5764.67	5522.87	5584.55	5696.43	5576.17	5554.75	5233.58	5350.45	5499.93	5419.54	4626.6	5307.42
	77.5	4776.39	4818.86	4945.16	5058.45	5009.93	4963.08	5094.49	4996.7	5136.66	5059.95	4839.42	5004.48	5251.09	5247.63	5179.55	5328.39	5282.98	5054.3	5331.64	5330.51	4830.46	4978.09	5212.22	5073.66	5117.74	5021.42	2867.09	2828.23	4987.52	5060.61	5237.13	5260.25	5065.09	5279.36	2825.99	2873.28	5695.32	5462.13	5522.91	5630.98	5514.16	5494.13	5178.07	5292.29	5438.73	5358.56	4584.08	5250.66
	78	4719.82	4759.27	4882.67	4994.83	4948.07	4902.31	5030.19	4935.32	5071.22	4997.29	4777.27	4939.96	5178.69	5177.25	5111.76	5256.1	5212.65	4989.07	5259.72	5257.18	4771.41	4913.81	5138.45	5006.57	5053.16	4957.37	2864.3	2825.53	4923.97	4993.31	5165.16	5190.14	4999.54	5208.41	2823.28	2869.99	5625.58	5400.75	5460.48	5564.96	5450.56	5432.42	5121.66	5233.27	5376.29	5297.01	4540.63	5192.74
	78.5	4655.94	4692.55	4812.74	4924.13	4879.61	4834.5	4959.89	4867.83	4999.31	4927.54	4707.11	4866.46	5097.28	5098.88	5036.55	5175.23	5135.4	4917.26	5180.2	5175.43	4706.06	4842.38	5055.75	4931.74	4981.58	4886.51	2861.52	2822.71	4853.23	4918.24	5084.97	5112.02	4925.82	5129.28	2820.87	2866.93	5554.88	5337.98	5396.43	5497.85	5385.38	5369.47	5063.79	5172.96	5312.77	5234.53	4496.24	5133.47
	79	4581.22	4614.12	4730.95	4842	4801.02	4755.91	4879.59	4790.48	4916.35	4845.9	4625.36	4779.26	5002.15	5008.16	4949.46	5081.3	5046.67	4835.03	5088.59	5079.89	4630.07	4759.46	4959.57	4844.34	4897.7	4804.86	2859.01	2819.88	4770.82	4830.88	4991.05	5020.49	4839.61	5037.7	2818.53	2863.95	5481.59	5272.54	5329.97	5427.89	5317.08	5303.65	5002.88	5110.81	5245.94	5169.55	4450.23	5071.54
	79.5	4485.23	4512.56	4626.25	4738.31	4702.67	4658.23	4781.09	4695.68	4812.69	4741.49	4521.01	4665.18	4880.61	4892.98	4840.13	4963.48	4935.9	4732.64	4972.94	4958.96	4533.46	4653.79	4837.37	4733.07	4790.35	4702.03	2856.7	2817.07	4667.59	4721.07	4870.61	4902.96	4730.5	4921.78	2816.67	2860.79	5403.02	5201.24	5257.41	5351.46	5242.95	5231.21	4936.4	5043.45	5173.7	5098.81	4400.12	5004.51
	80	4353.14	4372.4	4482.93	4596.31	4567.63	4526.66	4647.91	4567.17	4670.93	4598.08	4379.04	4508.87	4715.84	4735.82	4692.15	4804.71	4785.79	4593.54	4815.12	4794.14	4400.61	4508.68	4671.63	4581.73	4642.99	4562	2854.57	2814.22	4527.85	4571.83	4706.68	4742.61	4582.44	4764.08	2814.74	2857.85	5313.79	5119.38	5172.81	5263.02	5157.79	5146.83	4858.68	4965.28	5090.22	5017.43	4342.47	4926.81
	80.5	4175.96	4186.35	4292.52	4404.98	4385.21	4349.32	4466.54	4392.33	4479.17	4405.96	4191.46	4303.48	4498.49	4526.13	4493.06	4592.74	4583.67	4407.09	4602.84	4575.4	4222.59	4315.03	4454.18	4381.22	4445.63	4374.47	2852.22	2811.4	4341.39	4373.39	4489.29	4529.18	4386.1	4553.62	2812.3	2854.9	5200.2	5012.76	5060.79	5147.55	5047.13	5036.18	4756.23	4862.94	4981.5	4910.72	4267.81	4825.43
	81	3955.06	3955.94	4057.49	4164.22	4153.82	4125.01	4234.31	4169.18	4236.34	4166.04	3960.34	4052.34	4230.74	4264.26	4243.25	4327.6	4328.7	4172.49	4335.78	4304.42	4000.67	4074.66	4187.37	4133.28	4200.22	4139.52	2850.16	2808.94	4108.18	4127.33	4220.74	4264.75	4143.12	4291.24	2809.76	2851.59	5041.87	4862.47	4902.3	4984.86	4891.41	4879.91	4610.96	4718.09	4828.08	4759.71	4161.84	4682.48
	81.5	3699.89	3692.22	3788.52	3883.4	3881.81	3861.73	3958.88	3905.58	3952.07	3888.76	3695.7	3768.44	3925.17	3961.24	3952.82	4020.01	4030.75	3898.78	4024.76	3993.3	3744.26	3798.78	3883.6	3849.24	3917.87	3867.09	2847.69	2806.49	3837.76	3844.89	3913.66	3961.72	3864.39	3987.91	2807.19	2848.33	4822.44	4653.65	4682.68	4760.31	4676.28	4664.73	4411.71	4517.03	4616.52	4551.1	4014.14	4484.63
	82	3434.96	3422.54	3511.39	3586.92	3591.51	3579.65	3660.36	3621.72	3649.77	3599.55	3423.49	3482.03	3611.88	3645.36	3646.74	3696.34	3714.59	3608.66	3697.4	3671.06	3476.71	3513.33	3572.66	3556.18	3625.14	3581.73	2844.9	2803.98	3552.9	3551.09	3597.65	3649.44	3575.19	3671.53	2804.19	2845.27	4538.1	4384.55	4401.28	4473.8	4400.8	4390.57	4160.61	4259.62	4345.55	4284.99	3823.56	4230.22
	82.5	3196.13	3183.44	3263.17	3314.42	3321.32	3314.61	3376.97	3354	3369.29	3337.13	3180.03	3231.77	3332.41	3358.23	3364.52	3398.41	3421.55	3340.38	3396.92	3381.28	3233.96	3257.02	3296.32	3292.84	3360.98	3320.83	2842.3	2801.75	3290.95	3285.25	3314.48	3368.99	3314.26	3383.71	2801.06	2842.17	4199.2	4065.33	4070.92	4137.32	4076.56	4068.99	3869.81	3957.36	4027.18	3972.57	3597.85	3930.73
	83	3008.07	2997.33	3069.01	3095.85	3101.31	3097.71	3142.54	3134.32	3142.54	3129.55	2989.79	3040.27	3114.3	3130.06	3138.17	3159.41	3184.65	3123.57	3156.57	3153.29	3041.73	3056.43	3081.51	3086.02	3153.24	3112.75	2839.89	2799.43	3080.26	3075.74	3092.88	3149.57	3108.77	3155.29	2798.4	2839.2	3835.28	3726.5	3724.68	3783.83	3735.33	3731.63	3568.98	3639.8	3692.73	3644.85	3358.12	3615.32
	83.5	2878.44	2871.05	2935.34	2942.2	2944.22	2942	2972.39	2976.24	2981.64	2985.45	2859.1	2912.33	2965.29	2971.44	2978.39	2991.35	3016.56	2969.94	2987.95	2995.86	2907.77	2918.61	2935.45	2943.69	3009.96	2967.12	2837.22	2796.86	2931.88	2930.99	2940.75	2999.02	2966.83	2995.9	2795.38	2836.75	3492.65	3410.81	3405.79	3458.35	3420.17	3421.19	3298.7	3347.56	3384.98	3343.93	3135.08	3323.66
	84	2803.61	2799.55	2857.53	2850.31	2848.15	2846.05	2865.96	2878.57	2883.97	2900.97	2784.02	2841.25	2879.51	2877.89	2882.14	2890.57	2914.54	2876.93	2887.68	2904.3	2828.84	2838.83	2852.33	2861.08	2926.47	2880.4	2835.06	2794.18	2842.8	2846.17	2852.84	2911.83	2883.8	2901.72	2792.58	2834.41	3210.93	3154.68	3150.25	3197.61	3167.06	3172.13	3088.01	3113.88	3138.63	3103.42	2954.63	3088.81
	84.5	2770.29	2767.86	2821.98	2807.28	2801.72	2799.13	2812.79	2830.36	2836.96	2862.13	2750.45	2810.79	2840.8	2834.34	2835.98	2842.67	2865.46	2832.35	2840.87	2862.78	2792.4	2803.03	2815.9	2823.64	2888.39	2839.08	2833.36	2791.68	2800.82	2807.78	2813.32	2872.53	2845.99	2857.58	2790.17	2832.04	3009.65	2973.86	2971.95	3015.19	2989.72	2998.05	2944.17	2950.84	2966.93	2935.76	2827.26	2924.42
	85	2758.85	2756.12	2808.67	2791.45	2784.2	2781.55	2791.96	2812.16	2819.36	2848.08	2738.49	2800.04	2826.7	2818.57	2818.77	2824.92	2846.93	2815.24	2824.14	2847.76	2778.96	2790.61	2803.28	2810.01	2874.62	2823.16	2831.37	2789.1	2785.33	2794.3	2799.23	2858.53	2831.99	2841.03	2788.05	2829.77	2886.6	2865.3	2866.3	2906.97	2884.39	2894.53	2861.94	2854.27	2865.46	2836.93	2750.69	2826.48
	85.5	2755.37	2751.75	2803	2786.07	2778.6	2775.67	2784.83	2806.12	2813.18	2842.79	2733.88	2795.67	2821.31	2812.99	2812.37	2818.65	2840.45	2808.95	2818.35	2842.32	2773.8	2785.7	2798.8	2804.96	2869.28	2816.66	2829.5	2786.41	2780.32	2789.4	2794.18	2852.89	2826.61	2834.41	2785.83	2827.67	2826.1	2813.21	2815.96	2855.68	2834.18	2844.93	2825.4	2808.37	2817.49	2790.54	2713.89	2779.45
	86	2753.77	2748.34	2799.46	2782.88	2776.19	2772.94	2781.28	2803.18	2809.74	2839.21	2731.45	2792.56	2817.86	2809.47	2808.84	2814.96	2836.75	2805.23	2814.89	2839.05	2770.88	2782.68	2795.42	2801.75	2865.49	2812.46	2827.63	2783.94	2777.42	2786.36	2791.15	2848.85	2822.82	2830.55	2784.28	2825.37	2803.28	2794.45	2797.76	2836.82	2815.94	2826.74	2812.82	2791.45	2800.05	2773.97	2700.59	2762.31
	86.5	2752.44	2745.01	2796.49	2780.4	2774.5	2770.68	2778.66	2800.67	2806.9	2835.87	2729.16	2789.79	2814.81	2806.55	2805.74	2811.85	2833.36	2802.06	2811.8	2836.19	2768.23	2779.73	2792.22	2798.78	2861.98	2808.67	2825.25	2781.57	2774.96	2783.56	2788.53	2845.31	2819.21	2826.97	2782.56	2822.95	2796.48	2788.91	2791.86	2830.38	2809.6	2820.43	2807.87	2785.26	2793.71	2768.59	2696.11	2756.72
	87	2751.23	2742.06	2793.74	2778.19	2772.53	2768.32	2775.92	2798.07	2804.38	2832.73	2726.95	2787.47	2812.44	2803.84	2802.84	2809.29	2830.26	2798.95	2808.89	2833.56	2765.82	2776.63	2789.16	2795.9	2858.72	2805.35	2822.49	2779.14	2772.17	2780.62	2786.02	2841.69	2815.61	2823.83	2780.64	2820.53	2792.74	2785.84	2788.72	2826.62	2805.66	2816.42	2804.24	2780.99	2789.7	2765.13	2693.73	2753.48
	87.5	2750.02	2739.37	2791.13	2776.13	2770.55	2765.99	2773.77	2795.34	2801.8	2829.94	2725.07	2785.17	2810.01	2800.94	2800.21	2807.21	2827.49	2796.21	2806.07	2830.81	2763.44	2773.3	2786.54	2793.36	2855.5	2801.98	2819.83	2776.9	2769.55	2778.04	2783.77	2838.14	2812.53	2821.03	2778.7	2817.93	2789.57	2783.04	2786.03	2823.16	2801.78	2813.1	2800.84	2777.14	2786	2761.92	2691.61	2750.96
	88	2748.74	2736.44	2788.68	2774.02	2768.4	2763.74	2771.74	2792.48	2799.06	2827.2	2723.4	2782.6	2807.65	2798.09	2797.79	2805.08	2824.6	2793.33	2803.39	2828.14	2761.23	2770.42	2783.94	2790.8	2852.41	2798.92	2817.05	2774.78	2766.83	2775.51	2781.56	2834.93	2809.23	2818.53	2776.73	2815.04	2786.55	2779.97	2783.64	2819.52	2797.96	2810.2	2797.6	2773.59	2782.41	2758.71	2689.24	2748.5
	88.5	2747.18	2733.91	2785.99	2771.97	2766	2760.91	2769.77	2789.71	2796.32	2824.88	2721.21	2779.8	2805.11	2795.38	2795.32	2802.94	2821.54	2790.66	2800.9	2825.27	2758.65	2767.24	2781.78	2787.74	2849.27	2795.7	2814.37	2772.55	2764.11	2772.9	2779.33	2831.87	2806.18	2815.73	2774.28	2812.14	2783.51	2776.95	2781.29	2816.24	2794.27	2807.13	2794.48	2770.43	2779.39	2755.86	2686.81	2746.16
	89	2745.59	2731.62	2783.56	2769.62	2763.64	2758.07	2767.38	2787	2793.44	2822.74	2719.14	2776.89	2802.93	2792.61	2793.34	2800.82	2818.76	2787.87	2798.43	2822.46	2756.24	2764.07	2779.9	2784.84	2846.35	2792.61	2811.98	2770.48	2761.11	2770.47	2777.08	2828.76	2803.33	2813.19	2771.97	2809.33	2780.41	2774.17	2778.9	2812.99	2790.97	2804.5	2791.78	2767.27	2776.98	2753.17	2684.62	2743.95
	89.5	2743.63	2729.17	2781.32	2767.23	2761.36	2755.35	2765.22	2784.6	2790.46	2820.67	2717.08	2773.84	2800.58	2789.84	2791.39	2798.43	2815.82	2785.17	2795.74	2819.84	2753.6	2761.4	2777.92	2781.73	2843.59	2789.62	2809.93	2768.43	2758.53	2768.52	2774.83	2826.01	2800.67	2810.82	2769.79	2806.64	2777.7	2771.61	2776.2	2809.8	2787.83	2802.03	2789.08	2764.25	2774.42	2751.01	2682.25	2741.92
	90	2741.74	2726.87	2779.19	2764.97	2759.12	2752.58	2762.58	2782.37	2787.45	2818.08	2714.96	2770.81	2798.5	2787.3	2789.03	2795.7	2812.74	2782.29	2793.13	2817.55	2751.08	2758.72	2775.68	2778.46	2841.05	2787.01	2807.78	2766.31	2756.04	2766.18	2772.14	2823.61	2797.84	2808.18	2767.61	2804.21	2774.94	2769.41	2773.69	2806.75	2784.94	2799.3	2786.28	2761.42	2771.99	2748.45	2679.95	2739.64
	90.5	2739.79	2724.76	2777.06	2762.88	2756.79	2749.93	2760.08	2780.38	2784.58	2815.63	2712.71	2767.72	2796.11	2784.85	2786.63	2792.89	2809.65	2779.73	2790.65	2815.16	2748.43	2755.93	2773.2	2774.86	2838.45	2784.1	2805.59	2764.31	2753.59	2764.02	2769.25	2821.12	2794.79	2805.18	2765.31	2801.83	2772.15	2767.34	2770.75	2803.93	2781.97	2796.34	2783.33	2758.47	2769.42	2745.94	2677.92	2737.53
	91	2737.65	2722.71	2775.07	2760.76	2754.73	2747.99	2757.59	2778.38	2781.81	2812.84	2710.58	2764.8	2793.95	2782.59	2783.89	2790.21	2807.09	2777.01	2788.36	2813.2	2746.26	2753.38	2770.42	2771.77	2836.1	2781.34	2803.32	2762.11	2751.38	2761.7	2766.41	2818.66	2791.66	2802.16	2763.26	2799.27	2769.64	2765.23	2767.99	2801.08	2779.31	2793.32	2780.2	2755.41	2766.47	2743.2	2676.02	2735.09
	91.5	2735.19	2720.9	2773.09	2759.08	2752.55	2745.99	2755.37	2776.32	2778.9	2809.7	2708.64	2762	2791.91	2780.64	2780.83	2787.69	2804.5	2774.52	2786.03	2811.18	2744.13	2751.3	2767.56	2768.51	2833.64	2778.76	2801.12	2759.91	2749.36	2759.56	2763.65	2816.28	2788.59	2799.23	2761.08	2796.78	2767.3	2762.94	2765.2	2798.4	2776.35	2790.03	2776.62	2752.83	2763.23	2740.32	2674.21	2732.63
	92	2733.06	2719.3	2770.93	2757.42	2750.71	2744.1	2753.42	2774.04	2776.18	2806.6	2706.97	2759.3	2789.66	2778.75	2778.07	2785.39	2802.24	2772.16	2783.95	2808.84	2742.24	2749.17	2764.63	2765.48	2830.91	2776.11	2798.74	2757.76	2747.09	2757.02	2760.88	2813.66	2785.55	2795.81	2758.67	2794.23	2764.92	2760.53	2762.7	2795.61	2773.36	2786.59	2773.23	2750.54	2760.03	2737.43	2672.69	2729.9
	92.5	2730.64	2717.6	2768.89	2755.8	2748.88	2742.43	2751.62	2771.76	2773.77	2803.93	2705.1	2756.52	2787.44	2776.91	2775.53	2783.29	2799.95	2770.04	2781.83	2806.1	2740.32	2747.29	2761.92	2762.58	2828.07	2773.32	2796.7	2755.2	2744.62	2754.86	2758.73	2810.68	2782.79	2792.64	2756.24	2791.61	2762.47	2757.82	2760.01	2792.98	2770.56	2783.64	2769.94	2747.86	2756.92	2734.92	2671.1	2727.34
	93	2728.27	2716.01	2766.78	2754.17	2747.16	2741	2749.44	2769.39	2771.38	2801.33	2703.24	2754.21	2785.71	2775.16	2772.97	2781.46	2797.99	2768.07	2779.66	2803.4	2738.33	2745.48	2759.45	2760.11	2825.36	2770.51	2794.65	2752.67	2742.25	2752.62	2756.64	2807.64	2780.62	2789.77	2753.94	2789.06	2760.22	2755.15	2757.83	2790.23	2768.01	2780.79	2767	2745.43	2754.5	2732.45	2669.4	2724.94
	93.5	2726.06	2714.27	2764.71	2752.71	2745.38	2738.98	2747.48	2766.87	2769.17	2799.23	2701.35	2752.19	2783.79	2773.21	2770.88	2779.33	2795.94	2766.05	2777.51	2800.51	2735.95	2743.93	2756.93	2757.61	2822.66	2767.55	2792.71	2750.29	2740.02	2750.65	2754.64	2804.5	2778.68	2786.98	2751.63	2786.82	2757.82	2752.68	2755.82	2787.52	2765.49	2778.23	2764.28	2742.97	2752.19	2730.12	2667.63	2723.07
	94	2724.51	2712.92	2762.37	2751.21	2743.89	2737.14	2744.72	2764.23	2767.13	2797.89	2698.86	2750.62	2781.87	2771.12	2768.84	2776.9	2793.8	2764.55	2775.28	2797.51	2733.21	2742.23	2754.37	2755.25	2819.84	2764.27	2790.1	2748.2	2737.9	2749.06	2752.49	2800.89	2776.54	2784.35	2749.43	2784.45	2755.68	2749.86	2753.76	2784.17	2763.54	2775.06	2761.96	2740.48	2750.58	2727.64	2665.09	2721.03
	94.5	2722.71	2711.42	2760.12	2749.71	2742.17	2735.28	2741.75	2761.74	2765.09	2796.59	2696.21	2749.2	2780.25	2769.11	2766.64	2774.47	2791.72	2762.97	2773.07	2794.67	2730.32	2740.57	2751.95	2753.05	2817.3	2760.9	2787.66	2746.01	2736.02	2747.5	2750.38	2797.39	2774.71	2782.01	2747.42	2782.12	2753.5	2747.26	2751.86	2780.96	2761.71	2772.14	2759.73	2737.84	2749.28	2725.04	2662.51	2719.38
	95	2722.25	2711.27	2757.34	2748.46	2741.06	2733.13	2737.25	2758.75	2762.66	2796.37	2692.73	2748.5	2778.56	2766.9	2764.47	2771.27	2789	2762.46	2770.47	2791.69	2726.88	2738.95	2749.3	2750.53	2814.14	2757.35	2783.68	2744.95	2734.33	2747.25	2747.77	2792.93	2771.81	2780.02	2745.51	2779.57	2752.04	2743.68	2749.43	2776.45	2760.52	2767.24	2757.68	2735.84	2748.75	2721.78	2658.29	2716.97
[truncated: 24 more columns]

## Sheet: Run Information
File Name	AB_Touch_sybr_custom_oligos_20260521_092830_795BR06792_Pasquale.pcrd
Created By User	Pasquale
Notes
ID
Run Started	05/21/2026 07:28:56 UTC
Run Ended	05/21/2026 08:48:07 UTC
Sample Vol	20
Lid Temp	105
Protocol File Name	Unknown.prcl
Plate Setup File Name	DefaultPlate.pltd
Base Serial Number	795BR06792
Optical Head Serial Number	795BR06792
CFX Maestro Version	5.3.022.1030.
