# Supplementary material for: PXDN, TCF4 and TSPAN7 Are Differentially Expressed in B-Cell Acute Lymphoblastic Leukaemia: An Integrative Analysis
Source: Genes (Basel). 2026 Jun 10;17(6):684. doi: 10.3390/genes17060684 (PMC13299483; doi:10.3390/genes17060684)
Supplement: Supplementary file 1 [file genes-17-00684-s001.zip › Supplementary file S3 - Raw Data qPCR extended/TCF4/AB_Touch_sybr_custom_oligos_20260521_092830_795BR06792_Pasquale - Melt Curve Summary.xls]

## Sheet: 0
	Well	Fluor	Target	Content	Sample	Melt Temp
	A01	SYBR	TCF4	Unkn-01	MB46	81.5
	A02	SYBR	TCF4	Unkn-02	DUA398	81.5
	A03	SYBR	TCF4	Unkn-03	GE183	81.5
	A04	SYBR	TCF4	Unkn-04	DPA343	81.5
	A05	SYBR	TCF4	Unkn-05	CG210	81.5
	A06	SYBR	TCF4	Unkn-06	CV352	82
	A07	SYBR	TCF4	Unkn-07	DAF394	82
	A08	SYBR	TCF4	Unkn-08	DCM263	82
	A09	SYBR	TCF4	Unkn-09	DGM328	81.5
	A10	SYBR	TCF4	Unkn-10	LS395	81.5
	B01	SYBR	TCF4	Unkn-01	MB46	81.5
	B02	SYBR	TCF4	Unkn-02	DUA398	81.5
	B03	SYBR	TCF4	Unkn-03	GE183	81.5
	B04	SYBR	TCF4	Unkn-04	DPA343	81.5
	B05	SYBR	TCF4	Unkn-05	CG210	81.5
	B06	SYBR	TCF4	Unkn-06	CV352	81.5
	B07	SYBR	TCF4	Unkn-07	DAF394	81.5
	B08	SYBR	TCF4	Unkn-08	DCM263	81.5
	B09	SYBR	TCF4	Unkn-09	DGM328	81.5
	B10	SYBR	TCF4	Unkn-10	LS395	81.5
	C01	SYBR	TCF4	Neg Ctrl-01	SPER001	81.5
	C02	SYBR	TCF4	Neg Ctrl-02	SPER002	81.5
	C03	SYBR	TCF4	Neg Ctrl-03	SPER003	81.5
	C04	SYBR	TCF4	Neg Ctrl-04	SPER004	81.5
	C05	SYBR	TCF4	Neg Ctrl-05	SPER005	81.5
	C07	SYBR	TCF4	Neg Ctrl-06	SPER006	81.5
	C08	SYBR	TCF4	NTC-01		None
	C09	SYBR	TCF4	NTC-02		None
	D01	SYBR	TCF4	Neg Ctrl-01	SPER001	81.5
	D02	SYBR	TCF4	Neg Ctrl-02	SPER002	81.5
	D03	SYBR	TCF4	Neg Ctrl-03	SPER003	81.5
	D04	SYBR	TCF4	Neg Ctrl-04	SPER004	81.5
	D05	SYBR	TCF4	Neg Ctrl-05	SPER005	81.5
	D07	SYBR	TCF4	Neg Ctrl-06	SPER006	81.5
	D08	SYBR	TCF4	NTC-01		None
	D09	SYBR	TCF4	NTC-02		None
	E01	SYBR	B2M	Unkn-11	MB46	83
	E02	SYBR	B2M	Unkn-12	DUA398	82.5
	E03	SYBR	B2M	Unkn-13	GE183	82.5
	E04	SYBR	B2M	Unkn-14	DPA343	82.5
	E05	SYBR	B2M	Unkn-15	CG210	82.5
	E06	SYBR	B2M	Unkn-16	CV352	82.5
	E07	SYBR	B2M	Unkn-17	DAF394	82.5
	E08	SYBR	B2M	Unkn-18	DCM263	82.5
	E09	SYBR	B2M	Unkn-19	DGM328	82.5
	E10	SYBR	B2M	Unkn-20	LS395	82.5
	F01	SYBR	B2M	Unkn-11	MB46	82.5
	F02	SYBR	B2M	Unkn-12	DUA398	82.5
	F03	SYBR	B2M	Unkn-13	GE183	82.5
	F04	SYBR	B2M	Unkn-14	DPA343	82.5
	F05	SYBR	B2M	Unkn-15	CG210	82.5
	F06	SYBR	B2M	Unkn-16	CV352	82.5
	F07	SYBR	B2M	Unkn-17	DAF394	82.5
	F08	SYBR	B2M	Unkn-18	DCM263	82.5
	F09	SYBR	B2M	Unkn-19	DGM328	82.5
	F10	SYBR	B2M	Unkn-20	LS395	82.5
	G01	SYBR	B2M	Neg Ctrl-07	SPER001	82.5
	G02	SYBR	B2M	Neg Ctrl-08	SPER002	82.5
	G03	SYBR	B2M	Neg Ctrl-09	SPER003	82.5
	G04	SYBR	B2M	Neg Ctrl-10	SPER004	82.5
	G05	SYBR	B2M	Neg Ctrl-11	SPER005	82.5
	G07	SYBR	B2M	Neg Ctrl-12	SPER006	82.5
	G08	SYBR	B2M	NTC-03		None
	G09	SYBR	B2M	NTC-04		None
	H01	SYBR	B2M	Neg Ctrl-07	SPER001	82.5
	H02	SYBR	B2M	Neg Ctrl-08	SPER002	82.5
	H03	SYBR	B2M	Neg Ctrl-09	SPER003	82.5
	H04	SYBR	B2M	Neg Ctrl-10	SPER004	82.5
	H05	SYBR	B2M	Neg Ctrl-11	SPER005	82.5
	H07	SYBR	B2M	Neg Ctrl-12	SPER006	83
	H08	SYBR	B2M	NTC-03		None
	H09	SYBR	B2M	NTC-04		None

## Sheet: Run Information
File Name	AB_Touch_sybr_custom_oligos_20260521_092830_795BR06792_Pasquale.pcrd
Created By User	Pasquale
Notes
ID
Run Started	05/21/2026 07:28:56 UTC
Run Ended	05/21/2026 08:48:07 UTC
Sample Vol	20
Lid Temp	105
Protocol File Name	Unknown.prcl
Plate Setup File Name	DefaultPlate.pltd
Base Serial Number	795BR06792
Optical Head Serial Number	795BR06792
CFX Maestro Version	5.3.022.1030.
