# Supplementary material for: PXDN, TCF4 and TSPAN7 Are Differentially Expressed in B-Cell Acute Lymphoblastic Leukaemia: An Integrative Analysis
Source: Genes (Basel). 2026 Jun 10;17(6):684. doi: 10.3390/genes17060684 (PMC13299483; doi:10.3390/genes17060684)
Supplement: Supplementary file 1 [file genes-17-00684-s001.zip › Supplementary file S3 - Raw Data qPCR extended/TCF4/AB_Touch_sybr_custom_oligos_20260521_092830_795BR06792_Pasquale - Quantification Amplification Results.xls]

## Sheet: SYBR
	Cycle	A1	A2	A3	A4	A5	A6	A7	A8	A9	A10	B1	B2	B3	B4	B5	B6	B7	B8	B9	B10	C1	C2	C3	C4	C5	C7	C8	C9	D1	D2	D3	D4	D5	D7	D8	D9	E1	E2	E3	E4	E5	E6	E7	E8	E9	E10	F1	F2
	1	8.19344	17.2101	13.4238	12.5044	4.75036	8.05325	17.7023	12.1699	10.8668	9.24684	11.5863	19.5436	11.4481	7.11818	9.81566	14.0435	16.4658	15.04	15.4216	13.2976	9.93883	8.01496	7.55569	13.0274	12.1824	12.8459	3.20388	6.91254	0.476674	14.15	13.2067	6.75898	6.65443	11.3832	1.94468	-0.749857	21.5073	33.0205	12.1184	25.6285	26.8603	14.8298	20.3227	25.74	20.6583	31.9799	13.9468	32.2911
	2	4.98439	5.51356	7.40453	8.87499	8.42424	8.94841	12.938	8.57654	10.1372	8.19578	8.45419	8.22557	14.6202	0.567588	11.7198	8.28647	13.1987	8.89623	9.56293	6.43065	4.41259	5.11799	7.69282	12.0527	9.88529	5.27638	6.97721	-0.994071	5.90624	9.25453	13.3675	8.76576	8.6549	11.4102	0.821273	2.70762	21.1918	26.8421	19.6776	25.102	22.2067	11.6705	22.8206	21.8357	20.1718	26.8138	14.3275	34.8548
	3	4.18101	4.2296	7.51162	5.5613	3.90738	3.71786	6.75369	3.51148	5.13551	4.47586	3.06108	6.95014	6.59264	6.9532	6.94474	5.65732	8.81459	5.97259	7.22678	7.8061	3.02628	5.95335	7.06755	10.6952	8.63882	4.6358	3.47986	-0.709959	5.59086	5.62095	10.0184	6.26232	5.22726	4.87584	0.67097	-1.35437	22.7964	30.3519	19.8486	31.1885	24.7432	6.23726	25.6469	32.576	23.6025	30.0609	16.983	35.3934
	4	-1.41994	6.13964	1.5452	0.340988	3.7412	2.85238	2.3045	4.90141	7.04857	5.8691	5.85747	3.18975	2.52106	-1.16242	7.62679	4.10641	6.97979	1.77506	3.56382	3.14803	2.03572	3.9752	0.986135	0.293611	-0.350561	4.81003	0.0472586	1.3083	1.39798	1.93527	1.72559	8.13687	1.39166	6.7561	0.835191	-2.73362	24.6625	37.6223	21.505	29.6119	26.1239	3.15771	27.9209	41.0023	29.636	36.9225	16.5624	38.2196
	5	3.48162	-7.52805	2.54665	-3.44528	0.750193	3.32775	0.917998	0.205293	3.72956	6.34255	-2.03325	-1.00382	0.514056	1.04204	1.10444	5.52673	-2.99119	0.0475008	1.72736	-1.98346	2.84581	1.40557	0.939343	1.5398	2.5444	1.92137	0.0998224	-3.96958	-0.31103	2.12724	4.33219	3.32096	0.30409	-0.803091	-2.03664	-0.524039	33.6286	45.6672	21.518	35.8823	29.8836	3.56138	32.7067	53.8068	38.9708	43.5087	20.5989	49.3018
	6	2.42845	0.0349841	-0.331602	2.58733	-3.33322	-1.65302	-6.18638	-2.13834	-5.51833	1.07104	-0.47145	-0.346918	2.12255	-1.05299	-4.85362	-0.8888	-0.697493	0.344835	0.653017	0.995521	-0.0779358	0.716431	-0.908696	3.36443	4.55915	1.45154	2.82099	-1.10991	1.41179	-0.08575	0.891375	-4.99219	1.10848	-1.98634	2.41389	-0.58964	42.7383	59.7865	26.6974	43.3497	38.1132	-1.52915	49.1257	81.1772	65.9984	59.3104	31.4971	66.8389
	7	0.692069	2.51057	-0.1184	3.75666	-1.07909	0.76773	-0.710311	-4.62784	-5.43258	-6.82896	-0.988096	-5.14628	-2.97385	-0.92468	-4.55317	1.42584	-4.33351	-1.13211	-6.79644	0.727429	-1.89794	1.37983	-0.561937	-2.34419	-1.15716	-7.16914	-0.860281	1.40803	-0.927649	2.21038	-1.80036	-2.38232	0.887913	-1.47384	1.59329	0.239216	72.3827	94.2813	43.9577	65.4077	53.1517	-2.45328	82.4777	130.554	105.437	78.0564	49.4808	92.0391
	8	-8.76148	4.89443	-8.51779	0.0222103	-6.35942	-0.519356	-3.0419	-2.80409	-3.62427	-4.29159	-1.47767	1.59718	-3.95604	0.451284	-3.25459	-1.0972	-7.00921	-3.2935	-5.74038	-1.65667	-1.33776	-1.85901	-3.67202	-4.93672	-1.99482	0.748484	0.0453808	-0.689017	-3.47808	-4.02583	-5.46534	-3.49078	-0.791298	-3.56398	-1.46235	3.88121	122.18	156.699	59.4838	99.7329	79.6278	-0.931852	140.78	229.964	180.619	123.477	86.0919	148.817
	9	-2.96584	13.3246	-5.99174	3.37317	1.79735	-1.67351	1.39507	10.2595	-0.0158308	-4.44857	-1.79625	9.39267	-3.16273	6.53297	-4.87331	-2.12282	-3.88715	3.09161	2.51891	-3.61904	-1.47398	3.64207	-2.02224	-7.35826	-3.50399	-5.69009	-2.09723	2.19773	-1.6633	2.37134	-2.81985	-3.99603	-4.6536	0.195336	-2.5598	3.06653	218.804	272.2	108.111	165.147	132.725	-1.52742	255.611	404.635	323.004	212.909	142.16	252.29
	10	3.69694	40.0813	0.478762	21.0276	8.0208	-2.2903	8.31808	17.5393	13.3209	-1.80632	-0.327628	34.0148	-1.55399	22.2651	-2.42976	-3.46284	4.16429	6.67504	12.2378	0.175367	-4.67457	-5.99896	-0.308791	-4.70552	-6.26203	-4.14879	-0.468104	5.22814	-1.66281	-2.93188	-6.28677	-4.76397	2.97349	-0.552998	0.904558	2.80408	388.282	482.641	191.681	286.301	226.719	11.6415	457.205	697.503	569.755	370.517	263.288	437.084
	11	6.36455	85.4523	1.9784	52.7212	20.1469	-3.56324	19.1043	37.4646	37.1094	-3.89564	7.83296	74.4908	0.303301	57.9651	17.0763	-6.90718	12.9521	23.7731	36.7066	-7.75696	-2.08936	-7.31985	-5.04827	-3.15774	-4.87879	1.92723	-0.061016	0.51554	0.493701	-2.3971	-3.32662	-4.86041	-2.30745	1.79963	1.39869	1.00323	692.639	821.783	335.695	505.617	394.739	45.2921	768.819	1122.09	960.587	648.07	448.108	744.557
	12	38.6234	176.44	11.1435	114.284	47.2853	-4.86325	56.1581	92.0038	92.4873	-2.52812	30.2568	152.592	11.3374	128.556	42.6569	-6.89344	45.18	67.1369	92.6211	-0.991107	-0.649121	-2.68591	1.9246	2.5184	-5.95427	11.7511	2.85675	-2.97404	1.09839	-3.03363	-6.80647	2.61421	-3.19831	8.09695	0.130259	1.68817	1148.47	1298.49	602.323	875.664	690.275	106.786	1205.95	1614.79	1463.2	1056.08	740.634	1179.05
	13	72.6565	347.881	32.2978	239.103	106.001	0.344784	114.192	180.565	190.406	-0.0305064	75.5031	306.348	29.5488	268.018	98.4193	-5.13153	104.461	152.319	191.523	2.22472	9.88912	-7.23948	9.96145	15.9646	0.661318	29.6456	-1.74459	-2.83604	6.72467	-4.89171	3.96255	15.8207	-0.829413	32.5217	2.68748	-1.59742	1729.53	1817.07	1006.7	1383.54	1135.18	220.219	1671.08	2056.26	1958.13	1563.69	1099.11	1660.31
	14	157.434	614.369	67.3863	451.517	202.919	1.3847	230.858	347.503	370.514	15.8498	154.165	551.876	67.7944	504.196	201.811	-3.81599	224.004	309.041	376.387	12.2374	23.792	-2.26405	31.2115	48.3925	4.68622	69.7841	-1.56118	-0.199071	19.9374	-1.57063	18.1767	50.2969	1.81536	68.9227	0.630933	-2.24136	2266.96	2269.97	1546.99	1945.56	1673.83	432.8	2072.46	2405.19	2373.65	2025.51	1420.53	2081.07
	15	295.834	984.276	149.563	784.097	389.77	10.2735	438.402	625.261	670.499	34.6757	296.337	917.532	147.478	871.833	394.412	1.78474	434.847	568.565	682.982	33.5819	50.9861	3.09433	63.3716	99.5547	12.9053	145.22	0.607264	-1.03309	52.9079	1.22481	45.0904	111.474	8.2209	151.559	-1.76734	1.79432	2713.33	2614.3	2055	2436.56	2165.87	783.427	2372.27	2644.97	2672.58	2402.7	1687.53	2404.38
	16	535.38	1376.54	283.511	1225.41	679.291	28.312	765.981	1008.66	1080.27	73.93	536.091	1334.56	295.966	1345.39	706.483	21.018	772.326	943.446	1118.17	72.6604	110.335	17.0887	138.297	211.49	35.0989	290.119	-2.35053	0.998224	113.143	13.419	105.552	221.685	36.2649	292.142	0.934763	1.96679	3026.28	2843.72	2481.45	2807.61	2567.15	1260.38	2570.47	2793.99	2865.1	2667.77	1874.71	2620.18
	17	870.076	1719.26	515.185	1648.86	1087.94	61.7837	1197.14	1432.98	1526.82	151.953	897.67	1694.71	543.957	1813.85	1141.48	42.4064	1229.91	1410.56	1610.84	146.773	210.266	37.8533	270.828	409.414	79.5226	532.89	3.39392	4.26562	228.132	32.529	211.617	423.406	68.1593	541.234	-0.609167	1.29689	3225.72	2986.82	2787.77	3055.94	2844.94	1771.08	2692.14	2884.93	2984.53	2839.83	1996.8	2755.14
	18	1270.42	1981.78	871.971	2010.97	1514.92	126.977	1636.81	1805.68	1920.3	288.382	1320	1992.64	926.537	2210.82	1623.76	99.2366	1712.03	1813.75	2051.69	297.081	403.271	84.4634	507.633	719.394	167.17	886.271	-2.36447	4.15371	425.638	75.617	418.736	747.831	138.494	921.444	-4.95382	1.15236	3341.17	3074.66	2982.18	3208.03	3020.55	2209.48	2764.96	2931.39	3054.45	2941.42	2069.42	2833.43
	19	1609.58	2156.52	1301.89	2279.22	1889.05	239.547	2015.02	2098.57	2222.8	534.687	1701.42	2203.39	1404.53	2499.29	2047.85	208.508	2131.57	2146.68	2400.66	547.337	695.016	174.836	867.261	1134.89	323.177	1317.16	-1.1561	2.66233	742.577	151.123	739.989	1187.68	269.616	1395.38	-2.52759	-1.5688	3411.81	3125.79	3100.49	3300.36	3127.11	2539.09	2804.33	2959.74	3095.65	2999.39	2113.85	2881.46
	20	1888.3	2263.53	1693.3	2457.34	2177.79	449.754	2299.32	2298.19	2424.83	895.375	2014.07	2341.78	1855.6	2687.56	2377.55	396.47	2449.06	2378.64	2642.35	935.311	1085.63	331.11	1330.52	1569.91	584.142	1708.71	4.18062	0.289656	1158.74	295.33	1182.37	1658.45	502.185	1840.01	4.32897	-0.804827	3449.28	3153.01	3170.91	3355.09	3186.27	2755.09	2821.56	2972.08	3114.14	3029.78	2134.34	2905.26
	21	2082.97	2325.17	2017.37	2566.76	2373.58	770.533	2488.02	2424.55	2545.9	1343.37	2230.74	2423.62	2235.52	2800.07	2601.86	707.729	2660.23	2528.7	2793.87	1425.81	1476.06	595.878	1783.14	1945.49	969.942	2031.42	-1.18296	1.09917	1581.76	526.866	1660.6	2068.48	858.156	2212.82	-1.43541	1.4034	3472.88	3164.95	3211.42	3385.37	3220.37	2887.04	2827.59	2980.82	3123.78	3046.64	2144.31	2916.48
	22	2205.69	2356.49	2248.84	2628.52	2494.95	1187.2	2605.12	2495.37	2617.39	1749.01	2370.31	2468.85	2508.53	2861.85	2741.1	1147.81	2788.07	2615.76	2882.71	1890.14	1814.12	977.791	2167.39	2229.32	1426.57	2258.71	-3.5895	2.01358	1948.58	889.955	2082.79	2382.81	1295.55	2480.53	0.714218	-2.30272	3481.77	3168.69	3232.72	3400.09	3235.85	2959.51	2827.75	2984.02	3125.45	3055.22	2149.43	2919.15
	23	2280.92	2370.33	2396.68	2658.95	2564.29	1597.13	2672.35	2533.69	2655.33	2084.98	2452.38	2494.49	2684.63	2893.3	2820.34	1642.73	2860.91	2664.69	2926.37	2281.28	2070.68	1406.47	2448.89	2418	1829.55	2406.46	0.669337	1.29737	2224.47	1340.66	2409.63	2596.17	1718.15	2655.02	-1.13158	0.116503	3484.58	3168.71	3241.87	3405.03	3245.08	3000.93	2825.57	2984.83	3124.96	3057.9	2151.07	2920.63
	24	2321.37	2372.56	2485.76	2670.42	2598.76	1943.16	2707.19	2550.21	2689.79	2326.31	2495.38	2508.17	2788.29	2904.71	2859.58	2081.08	2896.34	2682.84	2945.32	2565.51	2241.83	1790.35	2632.28	2534.87	2167.59	2494.66	-0.212452	1.7771	2407.94	1755.62	2633.37	2726.26	2073.75	2759.85	4.17316	-0.68525	3482.01	3166.86	3244.73	3404.19	3249.88	3021.07	2822.39	2984.52	3126.67	3056.55	2153.83	2920.66
	25	2342.58	2370.15	2535.65	2672.35	2614.69	2197.05	2721.46	2555.94	2709.14	2481.57	2515.25	2514.79	2846.66	2906.31	2878.3	2424.35	2911.9	2690.25	2950.91	2749.16	2348.83	2096.74	2740.69	2601.93	2406.36	2544.84	-1.47476	3.87452	2520.61	2105.13	2769.46	2799.97	2330.4	2818.36	2.76106	-1.6958	3480.7	3167.3	3245.24	3403.47	3249.88	3029.37	2818.8	2984.59	3125.96	3056.46	2151.46	2918.9
	26	2349.61	2367.19	2558.05	2669.31	2620.24	2363.12	2725.1	2554.5	2721.71	2576.87	2523.1	2517.17	2874.45	2903.58	2883.48	2661.11	2916.28	2690.01	2952.16	2860.63	2410.56	2312.11	2803.6	2635.86	2559.34	2565.73	-4.84053	-1.69242	2585	2359.01	2849.11	2837.17	2500.38	2846.36	-0.098119	-0.499492	3481.7	3166.99	3244.5	3401.2	3248.78	3028.46	2817.29	2985.88	3127.93	3056.2	2150.78	2916.86
	27	2351.74	2364.13	2567.01	2664.76	2620.75	2464.59	2724.25	2552.57	2717.58	2627.18	2525.73	2521.22	2885.93	2901.33	2883.79	2809.27	2917.15	2686.83	2947.5	2921.12	2443.55	2449.02	2836.45	2650.72	2645.45	2575.69	-0.344948	-2.80316	2617.38	2525.07	2889.27	2857.04	2601.73	2857	-1.32617	2.66919	3480.89	3168.99	3244.69	3400.98	3245.19	3026.3	2816.29	2984.23	3124.66	3057.44	2147.75	2914.66
	28	2350.54	2361.63	2566.68	2661.98	2618.52	2520.71	2723.21	2549.14	2713.37	2651.91	2523.23	2522.28	2887.35	2896.24	2878.44	2894.1	2912.87	2681.02	2942.94	2953.59	2459.73	2530.39	2850.47	2657.46	2694.17	2576.79	4.7681	-3.11056	2630.36	2626.04	2908.5	2862.68	2658.51	2860.58	1.98037	0.934195	3478.51	3168.63	3242.99	3400.2	3245.74	3022.61	2813.89	2981.36	3123.89	3056.39	2147.4	2913.02
	29	2349.93	2357.61	2565.75	2658.95	2617.52	2550.44	2720.28	2548.2	2708.17	2665.29	2521.63	2523.84	2886.44	2892.55	2874.56	2937.79	2906.88	2674.78	2936.35	2965.57	2464.49	2573.07	2855.93	2657.5	2717.04	2577.34	-3.26422	-2.24908	2636.52	2682.65	2915.14	2863.84	2686.77	2861.14	-3.4152	-1.06253	3476.64	3170.35	3241.99	3399.82	3244.74	3020.27	2810.82	2979.3	3123.65	3054.05	2148.26	2912.54
	30	2347.67	2352.23	2564.08	2654.21	2614.56	2561.48	2717.57	2544.04	2702.6	2670.24	2519.38	2521.41	2885.31	2887.12	2869.67	2957.04	2901.53	2671.81	2933.12	2970.23	2464.45	2594.54	2855.18	2656.04	2726.15	2576.54	3.0055	-0.901235	2639.12	2712.82	2917.31	2861.25	2699.56	2859.75	2.13931	1.63257	3473.35	3167.08	3241.03	3400.09	3246.38	3015.46	2805.51	2980.82	3123.31	3053.37	2148.1	2913.47
	31	2342.89	2345.77	2563.22	2646.6	2611.18	2562.8	2714.52	2537.15	2698.2	2670.66	2515.13	2519.75	2886.34	2885	2864.46	2965.13	2898.49	2668.75	2928.48	2970.53	2460.89	2604.55	2854.84	2652.42	2726.36	2577.37	5.22711	1.76062	2638.98	2729.84	2917.98	2859.9	2704.78	2856.08	-0.693632	0.580795	3467.97	3162.09	3241.73	3401.26	3248.95	3010.87	2801.04	2983.03	3122.87	3055.46	2146.52	2912.92
[truncated: 24 more columns]

## Sheet: Run Information
File Name	AB_Touch_sybr_custom_oligos_20260521_092830_795BR06792_Pasquale.pcrd
Created By User	Pasquale
Notes
ID
Run Started	05/21/2026 07:28:56 UTC
Run Ended	05/21/2026 08:48:07 UTC
Sample Vol	20
Lid Temp	105
Protocol File Name	Unknown.prcl
Plate Setup File Name	DefaultPlate.pltd
Base Serial Number	795BR06792
Optical Head Serial Number	795BR06792
CFX Maestro Version	5.3.022.1030.
