# Supplementary material for: PXDN, TCF4 and TSPAN7 Are Differentially Expressed in B-Cell Acute Lymphoblastic Leukaemia: An Integrative Analysis
Source: Genes (Basel). 2026 Jun 10;17(6):684. doi: 10.3390/genes17060684 (PMC13299483; doi:10.3390/genes17060684)
Supplement: Supplementary file 1 [file genes-17-00684-s001.zip › Supplementary file S3 - Raw Data qPCR extended/TCF4/AB_Touch_sybr_custom_oligos_20260521_092830_795BR06792_Pasquale - Quantification Cq Results.xls]

## Sheet: 0
	Well	Fluor	Target	Content	Sample	Biological Set Name	Cq	Cq Mean	Cq Std. Dev	Starting Quantity (SQ)	Log Starting Quantity	SQ Mean	SQ Std. Dev	Set Point	Well Note
	A01	SYBR	TCF4	Unkn-01	MB46		16.1566	16.1498	0.00962177					72
	A02	SYBR	TCF4	Unkn-02	DUA398		13.9003	13.9992	0.139978					72
	A03	SYBR	TCF4	Unkn-03	GE183		17.2035	17.159	0.0628794					72
	A04	SYBR	TCF4	Unkn-04	DPA343		14.4097	14.3186	0.128949					72
	A05	SYBR	TCF4	Unkn-05	CG210		15.6839	15.6518	0.0454654					72
	A06	SYBR	TCF4	Unkn-06	CV352		20.4303	20.5225	0.130355					72
	A07	SYBR	TCF4	Unkn-07	DAF394		15.456	15.4546	0.00201036					72
	A08	SYBR	TCF4	Unkn-08	DCM263		14.8651	14.9582	0.131657					72
	A09	SYBR	TCF4	Unkn-09	DGM328		14.7243	14.7069	0.0245855					72
	A10	SYBR	TCF4	Unkn-10	LS395		19.1472	19.1257	0.0303765					72
	B01	SYBR	TCF4	Unkn-01	MB46		16.143	16.1498	0.00962177					72
	B02	SYBR	TCF4	Unkn-02	DUA398		14.0982	13.9992	0.139978					72
	B03	SYBR	TCF4	Unkn-03	GE183		17.1146	17.159	0.0628794					72
	B04	SYBR	TCF4	Unkn-04	DPA343		14.2274	14.3186	0.128949					72
	B05	SYBR	TCF4	Unkn-05	CG210		15.6197	15.6518	0.0454654					72
	B06	SYBR	TCF4	Unkn-06	CV352		20.6147	20.5225	0.130355					72
	B07	SYBR	TCF4	Unkn-07	DAF394		15.4532	15.4546	0.00201036					72
	B08	SYBR	TCF4	Unkn-08	DCM263		15.0513	14.9582	0.131657					72
	B09	SYBR	TCF4	Unkn-09	DGM328		14.6895	14.7069	0.0245855					72
	B10	SYBR	TCF4	Unkn-10	LS395		19.1043	19.1257	0.0303765					72
	C01	SYBR	TCF4	Neg Ctrl-01	SPER001		18.6325	18.572	0.0854514					72
	C02	SYBR	TCF4	Neg Ctrl-02	SPER002		20.9694	21.0686	0.140251					72
	C03	SYBR	TCF4	Neg Ctrl-03	SPER003		18.2229	18.3746	0.214496					72
	C04	SYBR	TCF4	Neg Ctrl-04	SPER004		17.5754	17.5411	0.0486132					72
	C05	SYBR	TCF4	Neg Ctrl-05	SPER005		20.0094	20.125	0.16336					72
	C07	SYBR	TCF4	Neg Ctrl-06	SPER006		17.1554	17.1389	0.0232693					72
	C08	SYBR	TCF4	NTC-01				0	0			0	0	72
	C09	SYBR	TCF4	NTC-02				0	0			0	0	72
	D01	SYBR	TCF4	Neg Ctrl-01	SPER001		18.5116	18.572	0.0854514					72
	D02	SYBR	TCF4	Neg Ctrl-02	SPER002		21.1678	21.0686	0.140251					72
	D03	SYBR	TCF4	Neg Ctrl-03	SPER003		18.5262	18.3746	0.214496					72
	D04	SYBR	TCF4	Neg Ctrl-04	SPER004		17.5067	17.5411	0.0486132					72
	D05	SYBR	TCF4	Neg Ctrl-05	SPER005		20.2405	20.125	0.16336					72
	D07	SYBR	TCF4	Neg Ctrl-06	SPER006		17.1224	17.1389	0.0232693					72
	D08	SYBR	TCF4	NTC-01				0	0			0	0	72
	D09	SYBR	TCF4	NTC-02				0	0			0	0	72
	E01	SYBR	B2M	Unkn-11	MB46		10.6555	11.0665	0.581239					72
	E02	SYBR	B2M	Unkn-12	DUA398		10.31	10.4001	0.127349					72
	E03	SYBR	B2M	Unkn-13	GE183		11.9455	11.98	0.0488073					72
	E04	SYBR	B2M	Unkn-14	DPA343		11.2221	11.4588	0.33478					72
	E05	SYBR	B2M	Unkn-15	CG210		11.6532	11.8366	0.259415					72
	E06	SYBR	B2M	Unkn-16	CV352		14.442	14.411	0.0438536					72
	E07	SYBR	B2M	Unkn-17	DAF394		10.4191	10.3898	0.0414243					72
	E08	SYBR	B2M	Unkn-18	DCM263		9.62537	9.7074	0.116					72
	E09	SYBR	B2M	Unkn-19	DGM328		10.0461	10.1112	0.0920496					72
	E10	SYBR	B2M	Unkn-20	LS395		10.7828	10.7342	0.0687045					72
	F01	SYBR	B2M	Unkn-11	MB46		11.4775	11.0665	0.581239					72
	F02	SYBR	B2M	Unkn-12	DUA398		10.4901	10.4001	0.127349					72
	F03	SYBR	B2M	Unkn-13	GE183		12.0145	11.98	0.0488073					72
	F04	SYBR	B2M	Unkn-14	DPA343		11.6955	11.4588	0.33478					72
	F05	SYBR	B2M	Unkn-15	CG210		12.0201	11.8366	0.259415					72
	F06	SYBR	B2M	Unkn-16	CV352		14.38	14.411	0.0438536					72
	F07	SYBR	B2M	Unkn-17	DAF394		10.3605	10.3898	0.0414243					72
	F08	SYBR	B2M	Unkn-18	DCM263		9.78942	9.7074	0.116					72
	F09	SYBR	B2M	Unkn-19	DGM328		10.1763	10.1112	0.0920496					72
	F10	SYBR	B2M	Unkn-20	LS395		10.6856	10.7342	0.0687045					72
	G01	SYBR	B2M	Neg Ctrl-07	SPER001		6.16411	6.29686	0.187727					72
	G02	SYBR	B2M	Neg Ctrl-08	SPER002		7.62679	7.55198	0.105802					72
	G03	SYBR	B2M	Neg Ctrl-09	SPER003		8.2371	8.24833	0.0158904					72
	G04	SYBR	B2M	Neg Ctrl-10	SPER004		7.69207	7.76488	0.102962					72
	G05	SYBR	B2M	Neg Ctrl-11	SPER005		8.25644	8.27733	0.0295444					72
	G07	SYBR	B2M	Neg Ctrl-12	SPER006		8.5564	8.55391	0.00352513					72
	G08	SYBR	B2M	NTC-03				0	0			0	0	72
	G09	SYBR	B2M	NTC-04				0	0			0	0	72
	H01	SYBR	B2M	Neg Ctrl-07	SPER001		6.4296	6.29686	0.187727					72
	H02	SYBR	B2M	Neg Ctrl-08	SPER002		7.47717	7.55198	0.105802					72
	H03	SYBR	B2M	Neg Ctrl-09	SPER003		8.25957	8.24833	0.0158904					72
	H04	SYBR	B2M	Neg Ctrl-10	SPER004		7.83768	7.76488	0.102962					72
	H05	SYBR	B2M	Neg Ctrl-11	SPER005		8.29822	8.27733	0.0295444					72
	H07	SYBR	B2M	Neg Ctrl-12	SPER006		8.55141	8.55391	0.00352513					72
	H08	SYBR	B2M	NTC-03				0	0			0	0	72
	H09	SYBR	B2M	NTC-04				0	0			0	0	72

## Sheet: Run Information
File Name	AB_Touch_sybr_custom_oligos_20260521_092830_795BR06792_Pasquale.pcrd
Created By User	Pasquale
Notes
ID
Run Started	05/21/2026 07:28:56 UTC
Run Ended	05/21/2026 08:48:07 UTC
Sample Vol	20
Lid Temp	105
Protocol File Name	Unknown.prcl
Plate Setup File Name	DefaultPlate.pltd
Base Serial Number	795BR06792
Optical Head Serial Number	795BR06792
CFX Maestro Version	5.3.022.1030.
