# Supplementary material for: PXDN, TCF4 and TSPAN7 Are Differentially Expressed in B-Cell Acute Lymphoblastic Leukaemia: An Integrative Analysis
Source: Genes (Basel). 2026 Jun 10;17(6):684. doi: 10.3390/genes17060684 (PMC13299483; doi:10.3390/genes17060684)
Supplement: Supplementary file 1 [file genes-17-00684-s001.zip › Supplementary file S3 - Raw Data qPCR extended/TCF4/AB_Touch_sybr_custom_oligos_20260521_092830_795BR06792_Pasquale - Quantification Plate View Results.xls]

## Sheet: SYBR
		1	2	3	4	5	6	7	8	9	10	11	12
A	Content	Unkn-1	Unkn-2	Unkn-3	Unkn-4	Unkn-5	Unkn-6	Unkn-7	Unkn-8	Unkn-9	Unkn-10
A	Sample	MB46	DUA398	GE183	DPA343	CG210	CV352	DAF394	DCM263	DGM328	LS395
A	Cq	16.1566	13.9003	17.2035	14.4097	15.6839	20.4303	15.456	14.8651	14.7243	19.1472
A
B	Content	Unkn-1	Unkn-2	Unkn-3	Unkn-4	Unkn-5	Unkn-6	Unkn-7	Unkn-8	Unkn-9	Unkn-10
B	Sample	MB46	DUA398	GE183	DPA343	CG210	CV352	DAF394	DCM263	DGM328	LS395
B	Cq	16.143	14.0982	17.1146	14.2274	15.6197	20.6147	15.4532	15.0513	14.6895	19.1043
B
C	Content	Neg Ctrl-1	Neg Ctrl-2	Neg Ctrl-3	Neg Ctrl-4	Neg Ctrl-5		Neg Ctrl-6	NTC-1	NTC-2
C	Sample	SPER001	SPER002	SPER003	SPER004	SPER005		SPER006
C	Cq	18.6325	20.9694	18.2229	17.5754	20.0094		17.1554
C
D	Content	Neg Ctrl-1	Neg Ctrl-2	Neg Ctrl-3	Neg Ctrl-4	Neg Ctrl-5		Neg Ctrl-6	NTC-1	NTC-2
D	Sample	SPER001	SPER002	SPER003	SPER004	SPER005		SPER006
D	Cq	18.5116	21.1678	18.5262	17.5067	20.2405		17.1224
D
E	Content	Unkn-11	Unkn-12	Unkn-13	Unkn-14	Unkn-15	Unkn-16	Unkn-17	Unkn-18	Unkn-19	Unkn-20
E	Sample	MB46	DUA398	GE183	DPA343	CG210	CV352	DAF394	DCM263	DGM328	LS395
E	Cq	10.6555	10.31	11.9455	11.2221	11.6532	14.442	10.4191	9.62537	10.0461	10.7828
E
F	Content	Unkn-11	Unkn-12	Unkn-13	Unkn-14	Unkn-15	Unkn-16	Unkn-17	Unkn-18	Unkn-19	Unkn-20
F	Sample	MB46	DUA398	GE183	DPA343	CG210	CV352	DAF394	DCM263	DGM328	LS395
F	Cq	11.4775	10.4901	12.0145	11.6955	12.0201	14.38	10.3605	9.78942	10.1763	10.6856
F
G	Content	Neg Ctrl-7	Neg Ctrl-8	Neg Ctrl-9	Neg Ctrl-10	Neg Ctrl-11		Neg Ctrl-12	NTC-3	NTC-4
G	Sample	SPER001	SPER002	SPER003	SPER004	SPER005		SPER006
G	Cq	6.16411	7.62679	8.2371	7.69207	8.25644		8.5564
G
H	Content	Neg Ctrl-7	Neg Ctrl-8	Neg Ctrl-9	Neg Ctrl-10	Neg Ctrl-11		Neg Ctrl-12	NTC-3	NTC-4
H	Sample	SPER001	SPER002	SPER003	SPER004	SPER005		SPER006
H	Cq	6.4296	7.47717	8.25957	7.83768	8.29822		8.55141
H

## Sheet: Run Information
File Name	AB_Touch_sybr_custom_oligos_20260521_092830_795BR06792_Pasquale.pcrd
Created By User	Pasquale
Notes
ID
Run Started	05/21/2026 07:28:56 UTC
Run Ended	05/21/2026 08:48:07 UTC
Sample Vol	20
Lid Temp	105
Protocol File Name	Unknown.prcl
Plate Setup File Name	DefaultPlate.pltd
Base Serial Number	795BR06792
Optical Head Serial Number	795BR06792
CFX Maestro Version	5.3.022.1030.
