# Supplementary material for: PXDN, TCF4 and TSPAN7 Are Differentially Expressed in B-Cell Acute Lymphoblastic Leukaemia: An Integrative Analysis
Source: Genes (Basel). 2026 Jun 10;17(6):684. doi: 10.3390/genes17060684 (PMC13299483; doi:10.3390/genes17060684)
Supplement: Supplementary file 1 [file genes-17-00684-s001.zip › Supplementary file S3 - Raw Data qPCR extended/TCF4/AB_Touch_sybr_custom_oligos_20260521_092830_795BR06792_Pasquale - Quantification Summary.xls]

## Sheet: 0
	Well	Fluor	Target	Content	Sample	Cq	SQ
	A01	SYBR	TCF4	Unkn-01	MB46	16.1566
	A02	SYBR	TCF4	Unkn-02	DUA398	13.9003
	A03	SYBR	TCF4	Unkn-03	GE183	17.2035
	A04	SYBR	TCF4	Unkn-04	DPA343	14.4097
	A05	SYBR	TCF4	Unkn-05	CG210	15.6839
	A06	SYBR	TCF4	Unkn-06	CV352	20.4303
	A07	SYBR	TCF4	Unkn-07	DAF394	15.456
	A08	SYBR	TCF4	Unkn-08	DCM263	14.8651
	A09	SYBR	TCF4	Unkn-09	DGM328	14.7243
	A10	SYBR	TCF4	Unkn-10	LS395	19.1472
	B01	SYBR	TCF4	Unkn-01	MB46	16.143
	B02	SYBR	TCF4	Unkn-02	DUA398	14.0982
	B03	SYBR	TCF4	Unkn-03	GE183	17.1146
	B04	SYBR	TCF4	Unkn-04	DPA343	14.2274
	B05	SYBR	TCF4	Unkn-05	CG210	15.6197
	B06	SYBR	TCF4	Unkn-06	CV352	20.6147
	B07	SYBR	TCF4	Unkn-07	DAF394	15.4532
	B08	SYBR	TCF4	Unkn-08	DCM263	15.0513
	B09	SYBR	TCF4	Unkn-09	DGM328	14.6895
	B10	SYBR	TCF4	Unkn-10	LS395	19.1043
	C01	SYBR	TCF4	Neg Ctrl-01	SPER001	18.6325
	C02	SYBR	TCF4	Neg Ctrl-02	SPER002	20.9694
	C03	SYBR	TCF4	Neg Ctrl-03	SPER003	18.2229
	C04	SYBR	TCF4	Neg Ctrl-04	SPER004	17.5754
	C05	SYBR	TCF4	Neg Ctrl-05	SPER005	20.0094
	C07	SYBR	TCF4	Neg Ctrl-06	SPER006	17.1554
	C08	SYBR	TCF4	NTC-01
	C09	SYBR	TCF4	NTC-02
	D01	SYBR	TCF4	Neg Ctrl-01	SPER001	18.5116
	D02	SYBR	TCF4	Neg Ctrl-02	SPER002	21.1678
	D03	SYBR	TCF4	Neg Ctrl-03	SPER003	18.5262
	D04	SYBR	TCF4	Neg Ctrl-04	SPER004	17.5067
	D05	SYBR	TCF4	Neg Ctrl-05	SPER005	20.2405
	D07	SYBR	TCF4	Neg Ctrl-06	SPER006	17.1224
	D08	SYBR	TCF4	NTC-01
	D09	SYBR	TCF4	NTC-02
	E01	SYBR	B2M	Unkn-11	MB46	10.6555
	E02	SYBR	B2M	Unkn-12	DUA398	10.31
	E03	SYBR	B2M	Unkn-13	GE183	11.9455
	E04	SYBR	B2M	Unkn-14	DPA343	11.2221
	E05	SYBR	B2M	Unkn-15	CG210	11.6532
	E06	SYBR	B2M	Unkn-16	CV352	14.442
	E07	SYBR	B2M	Unkn-17	DAF394	10.4191
	E08	SYBR	B2M	Unkn-18	DCM263	9.62537
	E09	SYBR	B2M	Unkn-19	DGM328	10.0461
	E10	SYBR	B2M	Unkn-20	LS395	10.7828
	F01	SYBR	B2M	Unkn-11	MB46	11.4775
	F02	SYBR	B2M	Unkn-12	DUA398	10.4901
	F03	SYBR	B2M	Unkn-13	GE183	12.0145
	F04	SYBR	B2M	Unkn-14	DPA343	11.6955
	F05	SYBR	B2M	Unkn-15	CG210	12.0201
	F06	SYBR	B2M	Unkn-16	CV352	14.38
	F07	SYBR	B2M	Unkn-17	DAF394	10.3605
	F08	SYBR	B2M	Unkn-18	DCM263	9.78942
	F09	SYBR	B2M	Unkn-19	DGM328	10.1763
	F10	SYBR	B2M	Unkn-20	LS395	10.6856
	G01	SYBR	B2M	Neg Ctrl-07	SPER001	6.16411
	G02	SYBR	B2M	Neg Ctrl-08	SPER002	7.62679
	G03	SYBR	B2M	Neg Ctrl-09	SPER003	8.2371
	G04	SYBR	B2M	Neg Ctrl-10	SPER004	7.69207
	G05	SYBR	B2M	Neg Ctrl-11	SPER005	8.25644
	G07	SYBR	B2M	Neg Ctrl-12	SPER006	8.5564
	G08	SYBR	B2M	NTC-03
	G09	SYBR	B2M	NTC-04
	H01	SYBR	B2M	Neg Ctrl-07	SPER001	6.4296
	H02	SYBR	B2M	Neg Ctrl-08	SPER002	7.47717
	H03	SYBR	B2M	Neg Ctrl-09	SPER003	8.25957
	H04	SYBR	B2M	Neg Ctrl-10	SPER004	7.83768
	H05	SYBR	B2M	Neg Ctrl-11	SPER005	8.29822
	H07	SYBR	B2M	Neg Ctrl-12	SPER006	8.55141
	H08	SYBR	B2M	NTC-03
	H09	SYBR	B2M	NTC-04

## Sheet: Run Information
File Name	AB_Touch_sybr_custom_oligos_20260521_092830_795BR06792_Pasquale.pcrd
Created By User	Pasquale
Notes
ID
Run Started	05/21/2026 07:28:56 UTC
Run Ended	05/21/2026 08:48:07 UTC
Sample Vol	20
Lid Temp	105
Protocol File Name	Unknown.prcl
Plate Setup File Name	DefaultPlate.pltd
Base Serial Number	795BR06792
Optical Head Serial Number	795BR06792
CFX Maestro Version	5.3.022.1030.
