# Supplementary material for: PXDN, TCF4 and TSPAN7 Are Differentially Expressed in B-Cell Acute Lymphoblastic Leukaemia: An Integrative Analysis
Source: Genes (Basel). 2026 Jun 10;17(6):684. doi: 10.3390/genes17060684 (PMC13299483; doi:10.3390/genes17060684)
Supplement: Supplementary file 1 [file genes-17-00684-s001.zip › Supplementary file S3 - Raw Data qPCR extended/TSPAN7/AB_Touch_sybr_custom_oligos_20260521_105633_795BR06792_Pasquale - Quantification Cq Results - analysed PP.ods]

## Sheet: 0
	Well	Fluor	Target	Content	Sample	Biological Set Name	Cq	Cq Mean	Cq Std. Dev	Starting Quantity (SQ)	Log Starting Quantity	SQ Mean	SQ Std. Dev	Set Point	Well Note
	A01	SYBR	TSPAN7	Unkn-01	MB46		21.18	21.16	0.029					72.0
	A02	SYBR	TSPAN7	Unkn-02	DUE398		21.94	21.98	0.053					72.0
	A03	SYBR	TSPAN7	Unkn-03	GE183		19.27	19.27	0.002					72.0
	A04	SYBR	TSPAN7	Unkn-04	DPA343		21.31	21.45	0.192					72.0
	A05	SYBR	TSPAN7	Unkn-05	CG210		18.18	18.19	0.018					72.0
	A06	SYBR	TSPAN7	Unkn-06	CV352		18.93	19.04	0.145					72.0
	A07	SYBR	TSPAN7	Unkn-07	DAF394		18.88	19.13	0.362					72.0
	A08	SYBR	TSPAN7	Unkn-08	DCM263		16.83	17.00	0.243					72.0
	A09	SYBR	TSPAN7	Unkn-09	DGM328		18.48	18.60	0.170					72.0
	A10	SYBR	TSPAN7	Unkn-10	LS395		19.22	19.12	0.140					72.0
	B01	SYBR	TSPAN7	Unkn-01	MB46		21.14	21.16	0.029					72.0
	B02	SYBR	TSPAN7	Unkn-02	DUE398		22.02	21.98	0.053					72.0
	B03	SYBR	TSPAN7	Unkn-03	GE183		19.27	19.27	0.002					72.0
	B04	SYBR	TSPAN7	Unkn-04	DPA343		21.59	21.45	0.192					72.0
	B05	SYBR	TSPAN7	Unkn-05	CG210		18.21	18.19	0.018					72.0
	B06	SYBR	TSPAN7	Unkn-06	CV352		19.14	19.04	0.145					72.0
	B07	SYBR	TSPAN7	Unkn-07	DAF394		19.39	19.13	0.362					72.0
	B08	SYBR	TSPAN7	Unkn-08	DCM263		17.18	17.00	0.243					72.0
	B09	SYBR	TSPAN7	Unkn-09	DGM328		18.72	18.60	0.170					72.0
	B10	SYBR	TSPAN7	Unkn-10	LS395		19.02	19.12	0.140					72.0
	C01	SYBR	TSPAN7	Neg Ctrl-01	SPER001		25.43	25.39	0.061					72.0
	C02	SYBR	TSPAN7	Neg Ctrl-02	SPER002		24.04	23.80	0.352					72.0
	C03	SYBR	TSPAN7	Neg Ctrl-03	SPER003		20.47	20.29	0.244					72.0
	C04	SYBR	TSPAN7	Neg Ctrl-04	SPER004		21.64	21.69	0.073					72.0
	C05	SYBR	TSPAN7	Neg Ctrl-05	SPER005		20.53	20.56	0.050					72.0
	C07	SYBR	TSPAN7	Neg Ctrl-06	SPER006		21.00	21.01	0.015					72.0
	C08	SYBR	TSPAN7	NTC-01				0.00	0.000			0.00000	0.00000	72.0
	C09	SYBR	TSPAN7	NTC-02				0.00	0.000			0.00000	0.00000	72.0
	D01	SYBR	TSPAN7	Neg Ctrl-01	SPER001		25.34	25.39	0.061					72.0
	D02	SYBR	TSPAN7	Neg Ctrl-02	SPER002		23.55	23.80	0.352					72.0
	D03	SYBR	TSPAN7	Neg Ctrl-03	SPER003		20.12	20.29	0.244					72.0
	D04	SYBR	TSPAN7	Neg Ctrl-04	SPER004		21.74	21.69	0.073					72.0
	D05	SYBR	TSPAN7	Neg Ctrl-05	SPER005		20.60	20.56	0.050					72.0
	D07	SYBR	TSPAN7	Neg Ctrl-06	SPER006		21.02	21.01	0.015					72.0
	D08	SYBR	TSPAN7	NTC-01			30.55	30.55	0.000				0.00000	72.0
	D09	SYBR	TSPAN7	NTC-02				0.00	0.000			0.00000	0.00000	72.0
	E01	SYBR	B2M	Unkn-11	MB46		10.86	10.84	0.019					72.0
	E02	SYBR	B2M	Unkn-12	DUE398		10.31	10.24	0.108					72.0
	E03	SYBR	B2M	Unkn-13	GE183		11.73	11.78	0.080					72.0
	E04	SYBR	B2M	Unkn-14	DPA343		11.25	11.28	0.041					72.0
	E05	SYBR	B2M	Unkn-15	CG210		11.40	11.60	0.277					72.0
	E06	SYBR	B2M	Unkn-16	CV352		14.13	14.24	0.145					72.0
	E07	SYBR	B2M	Unkn-17	DAF394		9.94	10.10	0.222					72.0
	E08	SYBR	B2M	Unkn-18	DCM263		9.41	9.70	0.409					72.0
	E09	SYBR	B2M	Unkn-19	DGM328		9.90	9.99	0.125					72.0
	E10	SYBR	B2M	Unkn-20	LS395		10.51	10.56	0.076					72.0
	F01	SYBR	B2M	Unkn-11	MB46		10.83	10.84	0.019					72.0
	F02	SYBR	B2M	Unkn-12	DUE398		10.16	10.24	0.108					72.0
	F03	SYBR	B2M	Unkn-13	GE183		11.84	11.78	0.080					72.0
	F04	SYBR	B2M	Unkn-14	DPA343		11.31	11.28	0.041					72.0
	F05	SYBR	B2M	Unkn-15	CG210		11.79	11.60	0.277					72.0
	F06	SYBR	B2M	Unkn-16	CV352		14.34	14.24	0.145					72.0
	F07	SYBR	B2M	Unkn-17	DAF394		10.26	10.10	0.222					72.0
	F08	SYBR	B2M	Unkn-18	DCM263		9.99	9.70	0.409					72.0
	F09	SYBR	B2M	Unkn-19	DGM328		10.08	9.99	0.125					72.0
	F10	SYBR	B2M	Unkn-20	LS395		10.61	10.56	0.076					72.0
	G01	SYBR	B2M	Neg Ctrl-07	SPER001		6.07	6.14	0.095					72.0
	G02	SYBR	B2M	Neg Ctrl-08	SPER002		7.43	7.38	0.061					72.0
	G03	SYBR	B2M	Neg Ctrl-09	SPER003		8.03	8.09	0.079					72.0
	G04	SYBR	B2M	Neg Ctrl-10	SPER004		7.54	7.57	0.052					72.0
	G05	SYBR	B2M	Neg Ctrl-11	SPER005		8.11	8.18	0.106					72.0
	G07	SYBR	B2M	Neg Ctrl-12	SPER006		8.37	8.42	0.081					72.0
	G08	SYBR	B2M	NTC-03				0.00	0.000			0.00000	0.00000	72.0
	G09	SYBR	B2M	NTC-04				0.00	0.000			0.00000	0.00000	72.0
	H01	SYBR	B2M	Neg Ctrl-07	SPER001		6.20	6.14	0.095					72.0
	H02	SYBR	B2M	Neg Ctrl-08	SPER002		7.34	7.38	0.061					72.0
	H03	SYBR	B2M	Neg Ctrl-09	SPER003		8.14	8.09	0.079					72.0
	H04	SYBR	B2M	Neg Ctrl-10	SPER004		7.61	7.57	0.052					72.0
	H05	SYBR	B2M	Neg Ctrl-11	SPER005		8.26	8.18	0.106					72.0
	H07	SYBR	B2M	Neg Ctrl-12	SPER006		8.48	8.42	0.081					72.0
	H08	SYBR	B2M	NTC-03				0.00	0.000			0.00000	0.00000	72.0
	H09	SYBR	B2M	NTC-04				0.00	0.000			0.00000	0.00000	72.0

## Sheet: Run Information
File Name	AB_Touch_sybr_custom_oligos_20260521_105633_795BR06792_Pasquale.pcrd
Created By User	Pasquale
Notes
ID
Run Started	05/21/2026 08:56:58 UTC
Run Ended	05/21/2026 10:15:39 UTC
Sample Vol	20
Lid Temp	105
Protocol File Name	Unknown.prcl
Plate Setup File Name	DefaultPlate.pltd
Base Serial Number	795BR06792
Optical Head Serial Number	795BR06792
CFX Maestro Version	5.3.022.1030.

## Sheet: 0_2
	Well	Fluor	Target	Content	Sample	Biological Set Name	Cq 1	Starting Quantity (SQ)	Log Starting Quantity	SQ Mean	SQ Std. Dev	Set Point	Well Note	Cq 2	Cq Mean	2^-dCt 1	2^-dCt 2
	A01	SYBR	TSPAN7	Unkn-01	MB46		21.18					72.0		21.14	21.161715324326	4.20291353322279E-07	4.3234197288395E-07	0.000783414050808723
	A02	SYBR	TSPAN7	Unkn-02	DUE398		21.94					72.0		22.02	21.9779661610757	2.48416353705858E-07	2.3592051131839E-07	0.00029155802187496
	A03	SYBR	TSPAN7	Unkn-03	GE183		19.27					72.0		19.27	19.2691709921544	1.58087046210336E-06	1.58455308985347E-06	0.00557428184347979
	A04	SYBR	TSPAN7	Unkn-04	DPA343		21.31					72.0		21.59	21.450510021758	3.83314293262253E-07	3.17651644848871E-07	0.000870315748391224
	A05	SYBR	TSPAN7	Unkn-05	CG210		18.18					72.0		18.21	18.1925695527489	3.36727323360118E-06	3.3090503447821E-06	0.0102553889530286
	A06	SYBR	TSPAN7	Unkn-06	CV352		18.93					72.0		19.14	19.0360152121372	1.99698762689343E-06	1.73301161087789E-06	0.0358801087024578
	A07	SYBR	TSPAN7	Unkn-07	DAF394		18.88					72.0		19.39	19.1345653767553	2.07433292638786E-06	1.45534270782845E-06	0.00192646720628138
	A08	SYBR	TSPAN7	Unkn-08	DCM263		16.83					72.0		17.18	17.0034501887153	8.57546435410199E-06	6.75530995792001E-06	0.00624744969272974
	A09	SYBR	TSPAN7	Unkn-09	DGM328		18.48					72.0		18.72	18.5956843267227	2.74412694978696E-06	2.32208576711204E-06	0.00256553844026524
	A10	SYBR	TSPAN7	Unkn-10	LS395		19.22					72.0		19.02	19.1180037040933	1.64097563839363E-06	1.8824035017039E-06	0.00265583917599448
	C01	SYBR	TSPAN7	Neg Ctrl-01	SPER001		25.43					72.0		25.34	25.385348827157	2.21417189378253E-08	2.35117941978306E-08	1.32526109558527E-06
	C02	SYBR	TSPAN7	Neg Ctrl-02	SPER002		24.04					72.0		23.55	23.7956355083296	5.78013458852807E-08	8.15946983625053E-08	4.04648277058425E-06
	C03	SYBR	TSPAN7	Neg Ctrl-03	SPER003		20.47					72.0		20.12	20.2932052125031	6.90531464651675E-07	8.77181721510781E-07	4.55086400138279E-05
	C04	SYBR	TSPAN7	Neg Ctrl-04	SPER004		21.64					72.0		21.74	21.6920011592534	3.05978654847658E-07	2.84723188908134E-07	1.71472931402652E-05
	C05	SYBR	TSPAN7	Neg Ctrl-05	SPER005		20.53					72.0		20.60	20.5636229832949	6.6133116919783E-07	6.29573345858588E-07	3.74732504558011E-05
	C07	SYBR	TSPAN7	Neg Ctrl-06	SPER006		21.00					72.0		21.02	21.0078601822024	4.77858332333086E-07	4.7066154679866E-07	2.75342773833715E-05
	E01	SYBR	B2M	Unkn-11	MB46		10.86					72.0		10.83	10.8436985275583	0.000539024956310379	0.000549330971600348
	E02	SYBR	B2M	Unkn-12	DUE398		10.31					72.0		10.16	10.2355622304703	0.000786833200018732	0.000874369129142235
	E03	SYBR	B2M	Unkn-13	GE183		11.73					72.0		11.84	11.7832890759905	0.00029510165146215	0.000272760476940886
	E04	SYBR	B2M	Unkn-14	DPA343		11.25					72.0		11.31	11.2782763111289	0.000410884785983307	0.000394530880005568
	E05	SYBR	B2M	Unkn-15	CG210		11.40					72.0		11.79	11.5982970259871	0.000369427216670275	0.00028157915753571
	E06	SYBR	B2M	Unkn-16	CV352		14.13					72.0		14.34	14.2353650140644	5.56682254473156E-05	4.82890749249605E-05
	E07	SYBR	B2M	Unkn-17	DAF394		9.94					72.0		10.26	10.1007239363859	0.00101535499933717	0.000816846256260419	0.0344486933840718
	E08	SYBR	B2M	Unkn-18	DCM263		9.41					72.0		9.99	9.69942338397438	0.00146941123980623	0.000984513972246731
	E09	SYBR	B2M	Unkn-19	DGM328		9.90					72.0		10.08	9.98685948689572	0.00104794487382257	0.000926772260556147
	E10	SYBR	B2M	Unkn-20	LS395		10.51					72.0		10.61	10.5589996882714	0.000688106402921578	0.000638547398989527
	G01	SYBR	B2M	Neg Ctrl-07	SPER001		6.07					72.0		6.20	6.13731287810072	0.014883329809015	0.0135603018252893
	G02	SYBR	B2M	Neg Ctrl-08	SPER002		7.43					72.0		7.34	7.384153955306	0.00581085646184149	0.00616674777730388
	G03	SYBR	B2M	Neg Ctrl-09	SPER003		8.03					72.0		8.14	8.08873362393391	0.00381798223964727	0.00353397278496891
	G04	SYBR	B2M	Neg Ctrl-10	SPER004		7.54					72.0		7.61	7.57181808497676	0.00539088074484191	0.00512450055845874
	G05	SYBR	B2M	Neg Ctrl-11	SPER005		8.11					72.0		8.26	8.18317406820925	0.0036233175343271	0.0032668703236483
	G07	SYBR	B2M	Neg Ctrl-12	SPER006		8.37					72.0		8.48	8.42494283296522	0.00302757709250531	0.0027963001144026
