# Supplementary material for: PXDN, TCF4 and TSPAN7 Are Differentially Expressed in B-Cell Acute Lymphoblastic Leukaemia: An Integrative Analysis
Source: Genes (Basel). 2026 Jun 10;17(6):684. doi: 10.3390/genes17060684 (PMC13299483; doi:10.3390/genes17060684)
Supplement: Supplementary file 1 [file genes-17-00684-s001.zip › Table S1 - DEGs_filtered.csv]

ID	adj.P.Val	P.Value	t	B	logFC	Gene.symbol	Gene.title	hgnc_symbol	chromosome_name	start_position	end_position	strand
207030_s_at	6.24e-64	1.04e-65	19.2318614	138.833813	0.465	CSRP2	cysteine and glycine rich protein 2	CSRP2	12	76858703	76879638	-1
244876_at	6.74e-79	6.76e-81	22.0228004	173.624237	0.43			NA	NA	NA	NA	NA
233261_at	1.39e-59	2.71e-61	18.4024551	128.725972	0.42	EBF1	early B-cell factor 1	NA	NA	NA	NA	NA
232204_at	6.18e-91	4.17e-93	24.2262388	201.580837	0.414	EBF1	early B-cell factor 1	EBF1	5	158695920	159099951	-1
214761_at	1.75e-64	2.86e-66	19.3367038	140.12074	0.414	ZNF423	zinc finger protein 423	ZNF423	16	49487524	49857919	-1
229487_at	3.68e-90	2.53e-92	24.0856616	199.802247	0.407	EBF1	early B-cell factor 1	EBF1	5	158695920	159099951	-1
212013_at	1.17e-46	3.62e-48	15.8549449	98.67645	0.401	PXDN	peroxidasin	PXDN	2	1631887	1744852	-1
219686_at	2.62e-39	1.09e-40	14.3237949	81.571923	0.399	STK32B	serine/threonine kinase 32B	STK32B	4	5051480	5500994	1
227646_at	3.11e-69	4.37e-71	20.2295483	151.154273	0.395	EBF1	early B-cell factor 1	EBF1	5	158695920	159099951	-1
203355_s_at	3.53e-75	4.03e-77	21.3360461	164.972417	0.391	PSD3	pleckstrin and Sec7 domain containing 3	PSD3	8	18527303	19084730	-1
212012_at	3.5e-36	1.67e-37	13.646289	74.270074	0.383	PXDN	peroxidasin	PXDN	2	1631887	1744852	-1
1563209_a_at	1.2e-67	1.77e-69	19.9326246	147.470185	0.38	MACROD2	MACRO domain containing 2	MACROD2	20	13995369	16053197	1
210487_at	5.36e-21	5.37e-22	9.9966891	38.817073	0.374	DNTT	DNA nucleotidylexotransferase	DNTT	10	96304409	96338564	1
224771_at	4.02e-51	1.06e-52	16.7515012	109.039206	0.365	NAV1	neuron navigator 1	NAV1	1	201538982	201826969	1
209101_at	4.17e-26	3.09e-27	11.3140541	50.846945	0.363	CTGF	connective tissue growth factor	CCN2	6	131948176	131951456	-1
221349_at	5.94e-22	5.63e-23	10.2518775	41.087059	0.363	VPREB1	pre-B lymphocyte 1	VPREB1	22	22244780	22245515	1
211126_s_at	7.43e-65	1.2e-66	19.4070703	140.984933	0.357	CSRP2	cysteine and glycine rich protein 2	CSRP2	12	76858703	76879638	-1
213668_s_at	4.32e-58	8.85e-60	18.1154055	125.259045	0.357	SOX4	SRY-box 4	SOX4	6	21593751	21598619	1
235278_at	3.64e-46	1.14e-47	15.7549992	97.539113	0.351	MACROD2	MACRO domain containing 2	MACROD2	20	13995369	16053197	1
1561737_at	4.17e-57	8.86e-59	17.9248876	122.968679	0.35			NA	NA	NA	NA	NA
201015_s_at	2.14e-81	1.97e-83	22.4821468	179.437849	0.345	JUP	junction plakoglobin	JUP	17	41750887	41786931	-1
212488_at	1.11e-36	5.17e-38	13.7558875	75.457609	0.345	COL5A1	collagen type V alpha 1 chain	COL5A1	9	134641803	134844843	1
227923_at	4.96e-17	6.35e-18	8.879991	29.6419	0.341	SHANK3	SH3 and multiple ankyrin repeat domains 3	SHANK3	HG1311_HG2539_PATCH	8917	69331	1
218613_at	1.05e-68	1.52e-70	20.1295827	149.91027	0.34	PSD3	pleckstrin and Sec7 domain containing 3	PSD3	8	18527303	19084730	-1
244280_at	6.28e-33	3.42e-34	12.9219603	66.727624	0.339	LINC01013	long intergenic non-protein coding RNA 1013	LINC01013	6	131901797	132169995	1
239214_at	4.37e-64	7.26e-66	19.2614103	139.19599	0.338	LOC100130458	uncharacterized LOC100130458	NA	NA	NA	NA	NA
231935_at	2.97e-27	2.09e-28	11.5942806	53.478572	0.338	ARPP21	cAMP regulated phosphoprotein 21	ARPP21	3	35638945	35794496	1
207826_s_at	1.65e-24	1.35e-25	10.9138781	47.105558	0.338	ID3	inhibitor of DNA binding 3, HLH protein	ID3	HSCHR1_4_CTG3	327905	329480	-1
220068_at	5.16e-31	3.05e-32	12.4841737	62.200003	0.337	VPREB3	pre-B lymphocyte 3	VPREB3	22	23752743	23754425	-1
206398_s_at	2.75e-89	1.98e-91	23.925003	197.799144	0.336	CD19	CD19 molecule	CD19	16	28931965	28939342	1
1566362_at	9.96e-54	2.37e-55	17.2668765	115.121267	0.332	DNTT	DNA nucleotidylexotransferase	NA	NA	NA	NA	NA
203372_s_at	4.18e-25	3.28e-26	11.0646382	48.448956	0.331	SOCS2	suppressor of cytokine signaling 2	SOCS2	12	93569808	93583487	1
32625_at	3.96e-59	7.79e-61	18.3157252	127.654245	0.33	NPR1	natriuretic peptide receptor 1	NPR1	1	153677965	153694110	1
224774_s_at	1.88e-66	2.91e-68	19.7075315	144.687694	0.329	NAV1	neuron navigator 1	NAV1	1	201538982	201826969	1
226244_at	1.59e-35	7.78e-37	13.5019146	72.73047	0.327	CLEC14A	C-type lectin domain family 14 member A	CLEC14A	14	38254000	38256093	-1
209365_s_at	9.24e-30	5.81e-31	12.1917644	59.342676	0.327	ECM1	extracellular matrix protein 1	ECM1	1	150507989	150513789	1
206591_at	8.43e-29	5.54e-30	11.9650923	57.117439	0.327	RAG1	recombination activating gene 1	RAG1	11	36510372	36593156	1
224772_at	4.84e-37	2.22e-38	13.8343757	76.274059	0.325	NAV1	neuron navigator 1	NAV1	1	201538982	201826969	1
241505_at	2.35e-47	7.13e-49	15.9959035	100.296494	0.324			NA	NA	NA	NA	NA
206001_at	1.72e-21	1.67e-22	10.1291278	40.048688	0.314	NPY	neuropeptide Y	NPY	7	24284188	24291862	1
1556543_at	3.63e-44	1.24e-45	15.3443893	92.877429	0.311			NA	NA	NA	NA	NA
205983_at	7.02e-28	4.81e-29	11.7451692	54.95625	0.311	DPEP1	dipeptidase 1 (renal)	DPEP1	16	89613308	89638456	1
203354_s_at	7.65e-87	5.96e-89	23.4786256	192.109786	0.31	PSD3	pleckstrin and Sec7 domain containing 3	PSD3	8	18527303	19084730	-1
227584_at	3.84e-33	2.07e-34	12.9704072	67.228796	0.308	NAV1	neuron navigator 1	NAV1	1	201538982	201826969	1
1557919_a_at	1.18e-30	7.11e-32	12.4005801	61.417065	0.307	ERVH-3	endogenous retrovirus group H member 3	ERVH-3	6	67878316	67889339	-1
221969_at	1.91e-56	4.17e-58	17.7964247	121.381026	0.306	PAX5	paired box 5	PAX5	9	36833269	37034268	-1
220359_s_at	1.27e-32	7.02e-34	12.8524718	65.963251	0.305	ARPP21	cAMP regulated phosphoprotein 21	ARPP21	3	35638945	35794496	1
202551_s_at	2.13e-53	5.17e-55	17.2013077	114.346938	0.302	LOC101929500///CRIM1	uncharacterized LOC101929500///cysteine rich transmembrane BMP regulator 1	CRIM1	2	36355731	36551135	1
1566363_at	3.66e-18	4.36e-19	9.2090992	32.081719	0.302	DNTT	DNA nucleotidylexotransferase	DNTT	10	96304409	96338564	1
232539_at	1.73e-45	5.61e-47	15.6161516	95.933348	0.3	SOCS2	suppressor of cytokine signaling 2	NA	NA	NA	NA	NA
204581_at	2.53e-47	7.67e-49	15.9895992	100.221713	0.299	CD22	CD22 molecule	CD22	19	35319261	35347361	1
1559221_at	1.96e-55	4.44e-57	17.5995371	118.984577	0.297	LINC01013	long intergenic non-protein coding RNA 1013	LINC01013	6	131901797	132169995	1
207655_s_at	4.36e-46	1.38e-47	15.7387576	97.284601	0.297	BLNK	B-cell linker	BLNK	10	96189171	96272658	-1
1559315_s_at	2.8e-36	1.33e-37	13.6677739	74.524514	0.297	SOCS2-AS1	SOCS2 antisense RNA 1	SOCS2-AS1	12	93501115	93571768	-1
238018_at	2.53e-27	1.77e-28	11.6112608	53.632887	0.296	FAM150B	family with sequence similarity 150 member B	ALKAL2	2	278286	289623	-1
243362_s_at	2.26e-61	4.15e-63	18.7448338	132.882513	0.293	LEF1-AS1	LEF1 antisense RNA 1	LEF1-AS1	4	108167332	108305657	1
209995_s_at	1.26e-14	1.92e-15	8.1449677	23.88645	0.293	TCL1A	T-cell leukemia/lymphoma 1A	TCL1A	14	95709947	95714196	-1
226632_at	2.79e-23	2.45e-24	10.5993455	44.241167	0.292	CYGB	cytoglobin	CYGB	17	76527356	76551175	-1
212385_at	1.39e-39	5.67e-41	14.383304	82.197569	0.291	TCF4	transcription factor 4	TCF4	18	55222185	55664787	-1
203325_s_at	9.33e-38	4.16e-39	13.9896536	77.951325	0.291	COL5A1	collagen type V alpha 1 chain	COL5A1	9	134641803	134844843	1
223467_at	1.48e-32	8.19e-34	12.8375516	65.797989	0.291	RASD1	ras related dexamethasone induced 1	RASD1	17	17494437	17496396	-1
39318_at	6.09e-14	9.71e-15	7.9264965	22.270905	0.291	TCL1A	T-cell leukemia/lymphoma 1A	TCL1A	14	95709947	95714196	-1
211341_at	1.1e-17	1.35e-18	9.0712724	31.13857	0.289	POU4F1	POU class 4 homeobox 1	POU4F1	13	78598362	78603552	-1
202552_s_at	8.06e-49	2.31e-50	16.2916538	103.699271	0.288	LOC101929500///CRIM1	uncharacterized LOC101929500///cysteine rich transmembrane BMP regulator 1	CRIM1	2	36355731	36551135	1
212489_at	1.96e-40	7.7e-42	14.5644684	84.180401	0.288	COL5A1	collagen type V alpha 1 chain	COL5A1	9	134641803	134844843	1
244172_at	3.56e-38	1.56e-39	14.0800783	78.93697	0.286			BLNK	10	96189171	96272658	-1
211031_s_at	9.82e-61	1.83e-62	18.6234971	131.406855	0.283	CLIP2	CAP-Gly domain containing linker protein 2	CLIP2	7	74289407	74405943	1
242064_at	4.16e-20	4.39e-21	9.7547975	36.823729	0.283	SDK2	sidekick cell adhesion molecule 2	SDK2	17	73334384	73644445	-1
223732_at	5.11e-102	2.31e-104	26.2476654	227.378701	0.282	SLC23A1	solute carrier family 23 member 1	SLC23A1	5	139367196	139385495	-1
206255_at	1.96e-35	9.65e-37	13.4815816	72.527214	0.282	BLK	BLK proto-oncogene, Src family tyrosine kinase	BLK	HG76_PATCH	1783517	1861180	-1
224773_at	1.85e-51	4.8e-53	16.8186724	109.83556	0.281	NAV1	neuron navigator 1	NAV1	1	201538982	201826969	1
1561690_at	7.92e-46	2.52e-47	15.6859395	96.755648	0.279			NA	NA	NA	NA	NA
201418_s_at	2.2e-54	5.12e-56	17.3953117	116.630924	0.278	SOX4	SRY-box 4	SOX4	6	21593751	21598619	1
1566428_at	2.55e-53	6.2e-55	17.1859969	114.164181	0.278			NA	NA	NA	NA	NA
227486_at	7.7e-29	5.05e-30	11.9743859	57.187972	0.278	NT5E	5'-nucleotidase ecto	NA	NA	NA	NA	NA
229645_at	1.94e-27	1.36e-28	11.6388264	53.906987	0.276	FAM69C	family with sequence similarity 69 member C	DIPK1C	18	74434775	74457944	-1
212387_at	2.59e-37	1.18e-38	13.8931723	76.863473	0.275	TCF4	transcription factor 4	TCF4	18	55222185	55664787	-1
222146_s_at	2.13e-40	8.34e-42	14.5571645	84.05107	0.274	TCF4	transcription factor 4	TCF4	18	55222185	55664787	-1
1556599_s_at	4.66e-24	3.9e-25	10.7991197	46.060447	0.274	ARPP21	cAMP regulated phosphoprotein 21	ARPP21	3	35638945	35794496	1
220448_at	6.48e-25	5.15e-26	11.0167329	48.065222	0.272	KCNK12	potassium two pore domain channel subfamily K member 12	KCNK12	2	47509290	47570985	-1
203434_s_at	6.27e-13	1.08e-13	7.5929785	20.035183	0.271	MME	membrane metallo-endopeptidase	MME	3	155024124	155183803	1
213394_at	7.97e-44	2.75e-45	15.2738667	92.089522	0.269	MAPKBP1	mitogen-activated protein kinase binding protein 1	MAPKBP1	15	41774434	41827855	1
236395_at	1.33e-47	4.01e-49	16.0457706	100.855114	0.267			NA	NA	NA	NA	NA
212382_at	1.41e-34	7.16e-36	13.2920031	70.484397	0.267	TCF4	transcription factor 4	TCF4	18	55222185	55664787	-1
217820_s_at	1.34e-44	4.5e-46	15.4335253	93.885763	0.266	ENAH	enabled homolog (Drosophila)	ENAH	1	225486765	225653298	-1
209200_at	9.38e-35	4.75e-36	13.3309986	70.912258	0.266	MEF2C	myocyte enhancer factor 2C	MEF2C	5	88717117	88904257	-1
227998_at	5.77e-14	9.18e-15	7.9340101	22.445266	0.266	S100A16	S100 calcium binding protein A16	S100A16	1	153606882	153614012	-1
38521_at	4.8e-55	1.1e-56	17.5240839	118.168277	0.265	CD22	CD22 molecule	CD22	19	35319261	35347361	1
203373_at	1.69e-20	1.74e-21	9.8620346	37.557759	0.265	SOCS2	suppressor of cytokine signaling 2	SOCS2	12	93569808	93583487	1
226485_at	1.49e-47	4.5e-49	16.0357364	100.755218	0.264	LOC101928274///VSIG10	uncharacterized LOC101928274///V-set and immunoglobulin domain containing 10	VSIG10	12	118063593	118136026	-1
228976_at	6.26e-38	2.77e-39	14.0271775	78.368353	0.264	ICOSLG	inducible T-cell costimulator ligand	ICOSLG	21	44215382	44241446	-1
208302_at	3.53e-58	7.21e-60	18.1323138	125.464853	0.263	HMHB1	histocompatibility minor HB-1	HMHB1	5	143812147	143820716	1
205101_at	2.71e-54	6.31e-56	17.3777524	116.431395	0.263	CIITA	class II major histocompatibility complex transactivator	CIITA	16	10866222	10943021	1
219753_at	1.58e-31	9.12e-33	12.6026918	63.425273	0.263	STAG3	stromal antigen 3	STAG3	7	100177563	100214387	1
239317_at	2.97e-51	7.8e-53	16.7775422	109.350458	0.262			NA	NA	NA	NA	NA
1007_s_at	6.29e-38	2.78e-39	14.0266522	78.353552	0.262	MIR4640///DDR1	microRNA 4640///discoidin domain receptor tyrosine kinase 1	DDR1	6	30876421	30900978	1
226496_at	9.25e-78	9.68e-80	21.8128772	170.980435	0.261	ZCCHC7	zinc finger CCHC-type containing 7	ZCCHC7	9	37120478	37358177	1
228837_at	4.14e-33	2.23e-34	12.9631724	67.136956	0.261	TCF4	transcription factor 4	TCF4	18	55222185	55664787	-1
1559864_at	7.47e-33	4.08e-34	12.9049106	66.521553	0.261	LCN6	lipocalin 6	LCN6	9	136744017	136748525	-1
226282_at	7.97e-24	6.77e-25	10.739521	45.326687	0.261	PTPN14	protein tyrosine phosphatase, non-receptor type 14	PTPN14	1	214348700	214552449	-1
214156_at	9.52e-36	4.63e-37	13.5506532	73.186697	0.26	MYRIP	myosin VIIA and Rab interacting protein	MYRIP	3	39808914	40260321	1
205297_s_at	3.08e-50	8.36e-52	16.5757286	106.944035	0.259	CD79B	CD79b molecule	CD79B	17	63928738	63932629	-1
235099_at	1.41e-17	1.74e-18	9.0400926	30.913462	0.259	CMTM8	CKLF like MARVEL transmembrane domain containing 8	CMTM8	3	32237207	32370699	1
215543_s_at	2.38e-50	6.44e-52	16.5979536	107.254858	0.258	LARGE1	LARGE xylosyl- and glucuronyltransferase 1	LARGE1	22	33162226	33922885	-1
34726_at	4.26e-94	2.61e-96	24.8019107	208.906947	0.257	CACNB3	calcium voltage-gated channel auxiliary subunit beta 3	CACNB3	12	48813794	48828941	1
205049_s_at	4.21e-66	6.56e-68	19.6418481	143.856503	0.257	CD79A	CD79a molecule	CD79A	19	41877279	41881372	1
229002_at	3.49e-32	1.97e-33	12.7523541	64.968747	0.257	FAM69B	family with sequence similarity 69 member B	DIPK1B	9	136712468	136724742	1
201792_at	1.92e-31	1.12e-32	12.5828539	63.247525	0.257	AEBP1	AE binding protein 1	AEBP1	7	44104295	44114565	1
236430_at	1.16e-22	1.05e-23	10.4388582	42.794227	0.257	TMED6	transmembrane p24 trafficking protein 6	TMED6	16	69343250	69351786	-1
226043_at	6.19e-44	2.13e-45	15.2965416	92.293464	0.256	GPSM1	G-protein signaling modulator 1	GPSM1	9	136327476	136359605	1
215925_s_at	1.31e-34	6.65e-36	13.2990078	70.613648	0.256	CD72	CD72 molecule	CD72	9	35609982	35646810	-1
207169_x_at	1.52e-34	7.77e-36	13.2843259	70.485467	0.255	MIR4640///DDR1	microRNA 4640///discoidin domain receptor tyrosine kinase 1	DDR1	6	30876421	30900978	1
1557813_at	1.16e-38	4.96e-40	14.1851851	80.003852	0.254			NA	NA	NA	NA	NA
216080_s_at	2.56e-35	1.27e-36	13.4560062	72.277114	0.253	FADS3	fatty acid desaturase 3	FADS3	11	61873519	61892136	-1
206940_s_at	1.8e-18	2.11e-19	9.2971731	33.013816	0.251	POU4F1	POU class 4 homeobox 1	POU4F1	13	78598362	78603552	-1
206674_at	5.86e-25	4.65e-26	11.0275866	48.092997	0.25	FLT3	fms related tyrosine kinase 3	FLT3	13	28003274	28100592	-1
215164_at	1.25e-41	4.66e-43	14.8170098	86.962311	0.249			NA	NA	NA	NA	NA
230983_at	2.51e-28	1.68e-29	11.8525357	55.913943	0.249	FAM129C	family with sequence similarity 129 member C	NIBAN3	19	17523301	17553839	1
1557814_a_at	9.42e-47	2.9e-48	15.874372	98.890022	0.248			NA	NA	NA	NA	NA
1553369_at	1.04e-43	3.62e-45	15.2496344	91.813624	0.248	FAM129C	family with sequence similarity 129 member C	NIBAN3	19	17523301	17553839	1
203753_at	2.24e-39	9.29e-41	14.3382883	81.616935	0.248	TCF4	transcription factor 4	TCF4	18	55222185	55664787	-1
218899_s_at	1.92e-18	2.25e-19	9.2893692	32.948161	0.248	BAALC	brain and acute leukemia, cytoplasmic	BAALC	8	103140433	103230305	1
209199_s_at	4.58e-40	1.83e-41	14.4858953	83.233226	0.247	MEF2C	myocyte enhancer factor 2C	MEF2C	5	88717117	88904257	-1
222942_s_at	4.93e-36	2.37e-37	13.6137015	73.914071	0.245	TIAM2	T-cell lymphoma invasion and metastasis 2	TIAM2	6	154832697	155257723	1
213891_s_at	8.11e-33	4.44e-34	12.8967983	66.345076	0.245	TCF4	transcription factor 4	TCF4	18	55222185	55664787	-1
240179_at	4.76e-27	3.38e-28	11.5447137	52.971958	0.245			NA	NA	NA	NA	NA
230015_at	1.37e-49	3.84e-51	16.4456001	105.491143	0.244	PRCD	progressive rod-cone degeneration	PRCD	17	76527586	76553578	1
203787_at	1.17e-69	1.63e-71	20.3083647	152.121094	0.243	SSBP2	single stranded DNA binding protein 2	SSBP2	5	81412804	81752038	-1
240539_at	5.64e-48	1.67e-49	16.1212926	101.741301	0.243			NA	NA	NA	NA	NA
203796_s_at	2.01e-41	7.56e-43	14.7736373	86.481089	0.242	BCL7A	BCL tumor suppressor 7A	BCL7A	12	122019422	122062044	1
202806_at	5.45e-38	2.4e-39	14.0401988	78.490622	0.242	DBN1	drebrin 1	DBN1	5	177456607	177474401	-1
238462_at	3.93e-30	2.43e-31	12.2786688	60.154127	0.241	UBASH3B	ubiquitin associated and SH3 domain containing B	UBASH3B	11	122655722	122814473	1
1556598_at	4.69e-41	1.79e-42	14.6960813	85.534638	0.24	ARPP21	cAMP regulated phosphoprotein 21	ARPP21	3	35638945	35794496	1
201416_at	8e-67	1.22e-68	19.7776051	145.498977	0.239	SOX4	SRY-box 4	SOX4	6	21593751	21598619	1
1560610_at	8.26e-32	4.72e-33	12.6672458	64.101604	0.238	LOC101929621	uncharacterized LOC101929621	NA	NA	NA	NA	NA
209583_s_at	4.68e-27	3.32e-28	11.5465057	53.050302	0.238	CD200	CD200 molecule	CD200	3	112332235	112363181	1
205840_x_at	1.06e-86	8.33e-89	23.45242	191.761816	0.237	GH1	growth hormone 1	GH1	17	63917200	63918839	-1
210829_s_at	1.02e-60	1.91e-62	18.6201299	131.339704	0.236	SSBP2	single stranded DNA binding protein 2	SSBP2	5	81412804	81752038	-1
243092_at	7.03e-55	1.61e-56	17.491777	117.796193	0.235	PAN3-AS1	PAN3 antisense RNA 1	PAN3-AS1	13	28136561	28138497	-1
210299_s_at	2e-30	1.22e-31	12.3469698	60.859146	0.235	FHL1	four and a half LIM domains 1	FHL1	X	136146702	136211359	1
202908_at	1.99e-23	1.73e-24	10.6369992	44.582955	0.235	WFS1	wolframin ER transmembrane glycoprotein	WFS1	4	6269839	6303265	1
207968_s_at	5.43e-58	1.12e-59	18.0959166	125.02654	0.234	MEF2C	myocyte enhancer factor 2C	MEF2C	5	88717117	88904257	-1
214243_s_at	1.48e-32	8.2e-34	12.8373525	65.817388	0.234	SERHL2///SERHL	serine hydrolase-like 2///serine hydrolase-like (pseudogene)	SERHL	22	42500671	42512237	1
211151_x_at	2.55e-78	2.62e-80	21.915945	172.293276	0.232	GH1	growth hormone 1	GH1	17	63917200	63918839	-1
224759_s_at	1.59e-48	4.64e-50	16.2317405	102.954625	0.232	TMEM263	transmembrane protein 263	TMEM263	12	106955667	106978778	1
215117_at	1.69e-29	1.08e-30	12.1300588	58.744203	0.232	RAG2	recombination activating gene 2	RAG2	11	36575574	36598279	-1
209568_s_at	1.53e-27	1.06e-28	11.6641073	54.160974	0.232	RGL1	ral guanine nucleotide dissociation stimulator like 1	RGL1	1	183636085	183928532	1
230894_s_at	7.04e-69	1e-70	20.1628865	150.32358	0.231			NA	NA	NA	NA	NA
203795_s_at	1.5e-44	5.03e-46	15.4237357	93.75484	0.231	BCL7A	BCL tumor suppressor 7A	BCL7A	12	122019422	122062044	1
210948_s_at	5.66e-36	2.73e-37	13.6003259	73.804744	0.231	LEF1	lymphoid enhancer binding factor 1	LEF1	4	108047545	108168956	-1
238587_at	2.67e-40	1.06e-41	14.5358911	83.832562	0.23	UBASH3B	ubiquitin associated and SH3 domain containing B	UBASH3B	11	122655722	122814473	1
213880_at	2.91e-33	1.56e-34	12.9975084	67.377926	0.23	LGR5	leucine rich repeat containing G protein-coupled receptor 5	LGR5	12	71439797	71586310	1
244230_at	4.25e-53	1.04e-54	17.1424786	113.653746	0.229			NA	NA	NA	NA	NA
206885_x_at	9.79e-71	1.3e-72	20.5105988	154.653468	0.228	GH1	growth hormone 1	GH1	17	63917200	63918839	-1
219498_s_at	6.39e-47	1.95e-48	15.9085616	99.265024	0.228	BCL11A	B-cell CLL/lymphoma 11A	BCL11A	2	60450520	60554467	-1
221810_at	8.32e-43	2.96e-44	15.0632042	89.730986	0.228	RAB15	RAB15, member RAS oncogene family	RAB15	14	64945814	64973226	-1
223565_at	1.62e-40	6.33e-42	14.58208	84.348409	0.228	MZB1	marginal zone B and B1 cell specific protein	MZB1	5	139387467	139390081	-1
206067_s_at	5.32e-38	2.35e-39	14.0423737	78.338062	0.228	WT1	Wilms tumor 1	WT1	11	32387775	32435564	-1
242551_at	3.53e-33	1.9e-34	12.9787445	67.311633	0.228			NA	NA	NA	NA	NA
208069_x_at	2.75e-73	3.36e-75	20.9851521	160.584557	0.227	GH2///GH1///CSHL1///CSH1	growth hormone 2///growth hormone 1///chorionic somatomammotropin hormone like 1///chorionic somatomammotropin hormone 1	GH1	17	63917200	63918839	-1
212599_at	3.68e-51	9.68e-53	16.7591995	109.10844	0.227	AUTS2	autism susceptibility candidate 2	AUTS2	7	69598296	70793506	1
239966_at	2.5e-39	1.04e-40	14.3279304	81.625517	0.227			NA	NA	NA	NA	NA
222915_s_at	1.5e-38	6.46e-40	14.1610339	79.788816	0.227	BANK1	B-cell scaffold protein with ankyrin repeats 1	BANK1	4	101411286	102074812	1
220450_at	5.13e-17	6.58e-18	8.8756029	29.618357	0.227			SMAD1-AS2	4	145415612	145502975	-1
204484_at	1.04e-48	2.99e-50	16.2694389	103.418156	0.226	PIK3C2B	phosphatidylinositol-4-phosphate 3-kinase catalytic subunit type 2 beta	PIK3C2B	1	204422628	204494805	-1
227198_at	5.88e-38	2.6e-39	14.0330433	78.385878	0.226	AFF3	AF4/FMR2 family member 3	AFF3	2	99545419	100192428	-1
236307_at	1.38e-23	1.19e-24	10.6785161	44.96422	0.226			NA	NA	NA	NA	NA
206886_x_at	7.99e-71	1.05e-72	20.5273886	154.862382	0.225	GH1	growth hormone 1	GH1	17	63917200	63918839	-1
221286_s_at	9.97e-41	3.86e-42	14.6267611	84.80281	0.225	MZB1	marginal zone B and B1 cell specific protein	MZB1	5	139387467	139390081	-1
1556682_s_at	1.83e-39	7.56e-41	14.3571319	81.937531	0.225			NA	NA	NA	NA	NA
236255_at	5.03e-29	3.28e-30	12.0180702	57.597738	0.225	PLEKHG4B	pleckstrin homology and RhoGEF domain containing G4B	PLEKHG4B	5	92128	189972	1
209035_at	1.48e-22	1.35e-23	10.4108889	42.553156	0.225	MDK	midkine (neurite growth-promoting factor 2)	MDK	11	46380756	46383837	1
218625_at	9.87e-15	1.49e-15	8.178628	24.280424	0.225	NRN1	neuritin 1	NRN1	6	5997999	6008688	-1
225590_at	6.95e-44	2.4e-45	15.2860068	92.22286	0.224	SH3RF1	SH3 domain containing ring finger 1	SH3RF1	4	169094259	169271185	-1
210094_s_at	8.09e-29	5.31e-30	11.9692876	57.159033	0.224	PARD3	par-3 family cell polarity regulator	PARD3	10	34109560	34815419	-1
209789_at	1.86e-32	1.04e-33	12.8145874	65.587388	0.223	CORO2B	coronin 2B	CORO2B	15	68578971	68727806	1
240718_at	3.2e-29	2.07e-30	12.064545	58.096949	0.223	LRMP	lymphoid restricted membrane protein	IRAG2	12	25004342	25108489	1
229817_at	3.29e-38	1.43e-39	14.0876517	79.015914	0.222	ZNF608	zinc finger protein 608	ZNF608	5	124636913	124748807	-1
228776_at	1.92e-32	1.07e-33	12.8114436	65.445781	0.222	GJC1	gap junction protein gamma 1	GJC1	17	44798448	44831496	-1
218966_at	2.76e-31	1.62e-32	12.546655	62.863004	0.222	MYO5C	myosin VC	MYO5C	15	52192309	52295815	-1
212364_at	4.38e-30	2.72e-31	12.2676039	59.954387	0.222	MYO1B	myosin IB	MYO1B	2	191245064	191425820	1
229649_at	1.05e-27	7.28e-29	11.7028533	54.366046	0.222	NRXN3	neurexin 3	NRXN3	14	78170373	79868291	1
207426_s_at	3.49e-22	3.26e-23	10.3131528	41.675726	0.222	TNFSF4	tumor necrosis factor superfamily member 4	TNFSF4	1	173162645	173477583	-1
203819_s_at	1.04e-16	1.36e-17	8.7844197	28.894584	0.222	IGF2BP3	insulin like growth factor 2 mRNA binding protein 3	IGF2BP3	7	23310209	23470491	-1
231979_at	2.35e-47	7.14e-49	15.995823	100.237981	0.221	GABPB1-AS1	GABPB1 antisense RNA 1	GABPB1-AS1	15	50354758	50372202	1
202598_at	3.83e-42	1.4e-43	14.9247892	88.159645	0.221	S100A13	S100 calcium binding protein A13	S100A13	1	153618612	153634442	-1
214961_at	2.87e-39	1.2e-40	14.315315	81.341748	0.221	MTUS2	microtubule associated tumor suppressor candidate 2	MTUS2	13	28820021	29505947	1
235094_at	1.33e-40	5.18e-42	14.6003125	84.506365	0.22			TPM4	19	16067021	16103011	1
223600_s_at	4.37e-39	1.83e-40	14.2762144	81.058775	0.22	KIAA1683	KIAA1683	IQCN	19	18257098	18274500	-1
205795_at	2.98e-33	1.6e-34	12.9952283	67.243035	0.22	NRXN3	neurexin 3	NRXN3	14	78170373	79868291	1
215836_s_at	3.5e-26	2.59e-27	11.3328639	51.028764	0.22	PCDHGA1///PCDHGA2///PCDHGA3///PCDHGA4///PCDHGA5///PCDHGA6///PCDHGA7///PCDHGA9///PCDHGA10///PCDHGA11///PCDHGB1///PCDHGB2///PCDHGB3///PCDHGB5///PCDHGB6///PCDHGB7///PCDHGC4///PCDHGC5///PCDHGA12///PCDHGA8///PCDHGB4///PCDHGC3	protocadherin gamma subfamily A, 1///protocadherin gamma subfamily A, 2///protocadherin gamma subfamily A, 3///protocadherin gamma subfamily A, 4///protocadherin gamma subfamily A, 5///protocadherin gamma subfamily A, 6///protocadherin gamma subfamily A, 7///protocadherin gamma subfamily A, 9///protocadherin gamma subfamily A, 10///protocadherin gamma subfamily A, 11///protocadherin gamma subfami…	PCDHGA1	5	141330514	141512975	1
244665_at	2.72e-16	3.64e-17	8.6603764	27.920719	0.22			NA	NA	NA	NA	NA
240286_at	1.56e-57	3.29e-59	18.0068749	123.943215	0.219			OFD1	X	13734675	13777955	1
215411_s_at	9.52e-48	2.85e-49	16.0753702	101.152933	0.219	TRAF3IP2	TRAF3 interacting protein 2	TRAF3IP2	6	111555381	111606910	-1
233251_at	4.71e-44	1.61e-45	15.3211294	92.600237	0.219	STRBP	spermatid perinuclear RNA binding protein	NA	NA	NA	NA	NA
204462_s_at	1.78e-34	9.13e-36	13.2689941	70.270525	0.219	SLC16A2	solute carrier family 16 member 2	SLC16A2	X	74421383	74533918	1
232504_at	3.05e-28	2.05e-29	11.8320984	55.808706	0.219	MIR146A	microRNA 146a	MIR3142HG	5	160438594	160600965	1
225016_at	1.18e-25	8.97e-27	11.2021286	49.784023	0.219	APCDD1	APC down-regulated 1	APCDD1	18	10454635	10489949	1
225660_at	1.07e-09	2.4e-10	6.4340719	12.518518	0.219	SEMA6A	semaphorin 6A	SEMA6A	5	116443555	116576161	-1
217422_s_at	2.57e-46	8.05e-48	15.7855801	97.885363	0.218	CD22	CD22 molecule	MIR5196	19	35345513	35345627	1
223366_at	3.06e-35	1.51e-36	13.4391303	72.111531	0.218	ZNF704	zinc finger protein 704	ZNF704	8	80628451	80874781	-1
1556474_a_at	4.94e-35	2.47e-36	13.3929604	71.626431	0.218	LOC285097	uncharacterized FLJ38379	NA	NA	NA	NA	NA
230405_at	2.05e-32	1.14e-33	12.8051477	65.44425	0.218	C5orf56	chromosome 5 open reading frame 56	CARINH	5	132410636	132488702	1
209983_s_at	6.69e-32	3.81e-33	12.6880797	64.26425	0.218	NRXN2	neurexin 2	NRXN2	11	64606174	64723197	-1
203939_at	7.53e-18	9.14e-19	9.1191283	31.558436	0.218	NT5E	5'-nucleotidase ecto	NT5E	6	85449584	85495791	1
205002_at	9.63e-73	1.19e-74	20.8844746	159.315747	0.217	AHDC1	AT-hook DNA binding motif containing 1	AHDC1	1	27534035	27604431	-1
218412_s_at	4.2e-62	7.55e-64	18.883864	134.576673	0.217	GTF2IRD1	GTF2I repeat domain containing 1	GTF2IRD1	7	74452463	74602619	1
1564149_at	2.07e-53	5.01e-55	17.2039287	114.316966	0.217	LOC102723927	uncharacterized LOC102723927	LINC03100	HSCHR2_1_CTG15	9378	15971	1
243363_at	1.38e-46	4.28e-48	15.8405461	98.519053	0.217	LEF1-AS1	LEF1 antisense RNA 1	LEF1-AS1	4	108167332	108305657	1
1553995_a_at	2.01e-40	7.89e-42	14.5622753	84.093849	0.217	NT5E	5'-nucleotidase ecto	NT5E	6	85449584	85495791	1
1559263_s_at	1.35e-36	6.31e-38	13.7372877	75.178829	0.217	ZC3H12D	zinc finger CCCH-type containing 12D	ZC3H12D	6	149446795	149485014	-1
228057_at	7.62e-15	1.14e-15	8.2141277	24.536936	0.217	DDIT4L	DNA damage inducible transcript 4 like	DDIT4L	4	100185870	100190782	-1
1563335_at	1.78e-50	4.8e-52	16.6230947	107.487958	0.216	IRGM	immunity related GTPase M	IRGM	5	150846521	150900736	1
212386_at	1.53e-32	8.48e-34	12.8341379	65.642889	0.216	TCF4	transcription factor 4	TCF4	18	55222185	55664787	-1
204030_s_at	1.41e-12	2.5e-13	7.4736592	19.2004	0.216	IQCJ-SCHIP1///SCHIP1	IQCJ-SCHIP1 readthrough///schwannomin interacting protein 1	IQCJ-SCHIP1	3	158962235	159897358	1
238919_at	2.38e-11	4.66e-12	7.0464431	16.374338	0.216	PCDH9	protocadherin 9	PCDH9	13	66302834	67230445	-1
229726_at	1.47e-57	3.08e-59	18.0124001	124.021809	0.215	GRAP	GRB2-related adaptor protein	GRAP	17	19020656	19047143	-1
210450_at	2.12e-23	1.85e-24	10.6301944	44.504805	0.215	IGHV5-78	immunoglobulin heavy variable 5-78 (pseudogene)	MIR5195	14	106850885	106850999	-1
226101_at	4.94e-74	5.87e-76	21.1235979	162.303332	0.214	PRKCE	protein kinase C epsilon	PRKCE	2	45651205	46187990	1
222116_s_at	4.83e-49	1.37e-50	16.3362641	104.21931	0.214	TBC1D16	TBC1 domain family member 16	TBC1D16	17	79932343	80035877	-1
230249_at	1.42e-19	1.55e-20	9.6075193	35.563858	0.214	KHDRBS3	KH RNA binding domain containing, signal transduction associated 3	KHDRBS3	8	135457456	135656722	1
209183_s_at	2.11e-19	2.33e-20	9.5596022	35.19193	0.214	C10orf10	chromosome 10 open reading frame 10	DEPP1	10	44970981	44978809	-1
209781_s_at	1.14e-11	2.16e-12	7.1607486	17.130531	0.214	KHDRBS3	KH RNA binding domain containing, signal transduction associated 3	KHDRBS3	8	135457456	135656722	1
238484_s_at	1.21e-49	3.37e-51	16.4567191	105.622385	0.212	SSBP2	single stranded DNA binding protein 2	SSBP2	5	81412804	81752038	-1
219667_s_at	2.65e-28	1.78e-29	11.846933	55.848356	0.212	BANK1	B-cell scaffold protein with ankyrin repeats 1	BANK1	4	101411286	102074812	1
1569614_s_at	5.34e-26	3.99e-27	11.2873842	50.549623	0.211	LCN8	lipocalin 8	LCN8	9	136754386	136758543	-1
209982_s_at	6.22e-26	4.67e-27	11.2708777	50.422131	0.211	NRXN2	neurexin 2	NRXN2	11	64606174	64723197	-1
227235_at	7.58e-22	7.22e-23	10.2239641	40.900554	0.211	GUCY1A3	guanylate cyclase 1 soluble subunit alpha	GUCY1A1	4	155666707	155737059	1
225240_s_at	2.94e-63	5.05e-65	19.1040076	137.236357	0.21	MSI2	musashi RNA binding protein 2	MSI2	17	57255851	57684689	1
232622_at	8.85e-60	1.71e-61	18.4401151	129.178493	0.21			NA	NA	NA	NA	NA
221526_x_at	3.07e-29	1.98e-30	12.0687929	58.14125	0.21	PARD3	par-3 family cell polarity regulator	PARD3	10	34109560	34815419	-1
210051_at	1.67e-40	6.54e-42	14.5792609	84.305253	0.209	RAPGEF3	Rap guanine nucleotide exchange factor 3	RAPGEF3	12	47734363	47771040	-1
235085_at	4.97e-23	4.41e-24	10.5346925	43.634362	0.209	SGK223	homolog of rat pragma of Rnd2	PRAG1	HG76_PATCH	4961412	5030116	1
219737_s_at	1.18e-09	2.65e-10	6.4177043	12.34229	0.209	PCDH9	protocadherin 9	PCDH9	13	66302834	67230445	-1
228994_at	4.1e-62	7.37e-64	18.8858491	134.499108	0.208	CCDC24	coiled-coil domain containing 24	CCDC24	1	43991359	43996529	1
226878_at	1.06e-49	2.94e-51	16.4682669	105.704952	0.208	HLA-DOA	major histocompatibility complex, class II, DO alpha	HLA-DOA	HSCHR6_MHC_DBB_CTG1	4247719	4253152	-1
1568983_a_at	1.27e-36	5.96e-38	13.7425911	75.298437	0.208	GABPB1-AS1	GABPB1 antisense RNA 1	GABPB1-AS1	15	50354758	50372202	1
204165_at	1.45e-29	9.2e-31	12.1458019	58.824513	0.208	WASF1	WAS protein family member 1	WASF1	6	110099817	110180019	-1
229513_at	1.24e-55	2.79e-57	17.6382116	119.512839	0.207	STRBP	spermatid perinuclear RNA binding protein	STRBP	9	123109500	123269102	-1
225745_at	1.06e-30	6.33e-32	12.4121143	61.551815	0.207	LRP6	LDL receptor related protein 6	LRP6	HG1362_PATCH	85023	236042	-1
243871_at	1.99e-39	8.25e-41	14.3491902	81.838193	0.206	LOC100130476	uncharacterized LOC100130476	WAKMAR2	6	137820625	137868233	-1
229280_s_at	5.97e-35	3e-36	13.3746004	71.428303	0.206	CASC15	cancer susceptibility candidate 15 (non-protein coding)	NA	NA	NA	NA	NA
205267_at	9.67e-29	6.37e-30	11.950891	56.830621	0.206	POU2AF1	POU class 2 associating factor 1	POU2AF1	11	111352255	111455630	-1
209679_s_at	5.38e-26	4.02e-27	11.2866538	50.590067	0.206	SMAGP	small cell adhesion glycoprotein	SMAGP	12	51244558	51270415	-1
242051_at	9.86e-24	8.42e-25	10.7157104	45.236019	0.206			NA	NA	NA	NA	NA
222101_s_at	3e-17	3.78e-18	8.9444019	30.166518	0.206	DCHS1	dachsous cadherin-related 1	DCHS1	11	6621330	6655809	-1
203435_s_at	5.17e-08	1.35e-08	5.7522334	8.489209	0.206	MME	membrane metallo-endopeptidase	MME	3	155024124	155183803	1
225238_at	4.14e-51	1.09e-52	16.7487711	108.998907	0.205	MSI2	musashi RNA binding protein 2	MSI2	17	57255851	57684689	1
228383_at	3.09e-35	1.53e-36	13.4381163	72.055014	0.205	PNPLA7	patatin like phospholipase domain containing 7	PNPLA7	9	137459952	137550431	-1
202023_at	5.06e-17	6.49e-18	8.8773546	29.62242	0.205	EFNA1	ephrin A1	EFNA1	1	155127876	155134899	1
206574_s_at	1.99e-16	2.64e-17	8.701007	28.25041	0.205	PTP4A3	protein tyrosine phosphatase type IVA, member 3	NA	NA	NA	NA	NA
210432_s_at	4.09e-12	7.51e-13	7.3154556	18.098173	0.205	SCN3A	sodium voltage-gated channel alpha subunit 3	SCN3A	2	165087526	165204050	-1
206413_s_at	7.07e-12	1.32e-12	7.2329737	17.607647	0.205	TCL1B	T-cell leukemia/lymphoma 1B	TCL1B	14	95686397	95692638	1
228434_at	5.76e-11	1.16e-11	6.9082947	15.478955	0.205	BTNL9	butyrophilin like 9	BTNL9	5	181040225	181061524	1
216705_s_at	7.44e-47	2.28e-48	15.8951827	99.0774	0.204	ADA	adenosine deaminase	ADA	20	44584896	44652252	-1
1553970_s_at	3.05e-41	1.16e-42	14.735285	86.034246	0.204	CEL	carboxyl ester lipase	CEL	9	133061981	133071861	1
236656_s_at	5.24e-39	2.2e-40	14.2594512	80.847576	0.204	LOC100288911	uncharacterized LOC100288911	CRIM1-DT	HSCHR2_1_CTG5	8202	8571	1
225288_at	2.91e-23	2.55e-24	10.5947187	44.187582	0.204	COL27A1	collagen type XXVII alpha 1 chain	COL27A1	9	114155537	114312511	1
1557098_s_at	4.85e-18	5.83e-19	9.1739543	31.953129	0.204	HAR1A	highly accelerated region 1A (non-protein coding)	HAR1A	20	63102205	63104421	1
1559072_a_at	7.67e-18	9.33e-19	9.1166433	31.548816	0.204	ELFN2	extracellular leucine rich repeat and fibronectin type III domain containing 2	ELFN2	22	37367960	37427479	-1
236099_at	3.09e-49	8.74e-51	16.3750503	104.672981	0.203			LINC01480	19	41530801	41540899	1
239580_at	1.19e-39	4.88e-41	14.3969623	82.270179	0.203	GUCY1A3	guanylate cyclase 1 soluble subunit alpha	GUCY1A1	4	155666707	155737059	1
209582_s_at	9.9e-36	4.82e-37	13.54684	73.247361	0.203	CD200	CD200 molecule	CD200	3	112332235	112363181	1
235574_at	2.38e-33	1.27e-34	13.0173321	67.715892	0.203	GBP4	guanylate binding protein 4	GBP4	1	89181144	89198942	-1
226184_at	3.98e-21	3.95e-22	10.0316872	39.216451	0.203	FMNL2	formin like 2	FMNL2	2	152335136	152649831	1
218469_at	1.81e-19	1.99e-20	9.5780973	35.245396	0.203	GREM1	gremlin 1, DAN family BMP antagonist	GREM1	HSCHR15_4_CTG8	4932598	4949251	1
226550_at	8e-58	1.66e-59	18.063319	124.622285	0.202	SLC9A7	solute carrier family 9 member A7	SLC9A7	X	46599251	46759193	-1
228831_s_at	4.06e-45	1.33e-46	15.5406134	95.050199	0.202	GNG7	G protein subunit gamma 7	GNG7	19	2511214	2702724	-1
205717_x_at	4.56e-26	3.39e-27	11.3044699	50.759441	0.202	PCDHGA1///PCDHGA2///PCDHGA3///PCDHGA4///PCDHGA5///PCDHGA6///PCDHGA7///PCDHGA9///PCDHGA10///PCDHGA11///PCDHGB1///PCDHGB2///PCDHGB3///PCDHGB5///PCDHGB6///PCDHGB7///PCDHGC4///PCDHGC5///PCDHGA12///PCDHGA8///PCDHGB4///PCDHGC3	protocadherin gamma subfamily A, 1///protocadherin gamma subfamily A, 2///protocadherin gamma subfamily A, 3///protocadherin gamma subfamily A, 4///protocadherin gamma subfamily A, 5///protocadherin gamma subfamily A, 6///protocadherin gamma subfamily A, 7///protocadherin gamma subfamily A, 9///protocadherin gamma subfamily A, 10///protocadherin gamma subfamily A, 11///protocadherin gamma subfami…	PCDHGA1	5	141330514	141512975	1
228698_at	6.68e-19	7.59e-20	9.4193285	34.021064	0.202	SOX7	SRY-box 7	SOX7	HG76_PATCH	2616667	2623410	1
202242_at	2.48e-10	5.3e-11	6.6741458	13.990391	0.202	TSPAN7	tetraspanin 7	TSPAN7	X	38561498	38689249	1
1555779_a_at	4.28e-53	1.05e-54	17.1414499	113.582207	0.201	CD79A	CD79a molecule	CD79A	19	41877279	41881372	1
1554733_at	9.67e-25	7.75e-26	10.9729905	47.575872	0.201	LOC728175	uncharacterized LOC728175	LINC02363	4	184327881	184353977	-1
218589_at	3.55e-15	5.16e-16	8.3183238	25.168198	0.201	LPAR6	lysophosphatidic acid receptor 6	LPAR6	13	48389567	48444704	-1
206632_s_at	6.37e-81	5.96e-83	-22.3952403	178.329377	-0.201	APOBEC3B	apolipoprotein B mRNA editing enzyme catalytic subunit 3B	APOBEC3B	22	38982347	38992804	1
1555590_a_at	4.16e-78	4.3e-80	-21.8769727	171.798467	-0.201	GATA1	GATA binding protein 1	GATA1	X	48786540	48794311	1
217480_x_at	1.71e-74	2e-76	-21.2091233	163.357989	-0.201	IGKV1OR2-118	immunoglobulin kappa variable 1/OR2-118 (pseudogene)	IGKV1OR10-1	HSCHR10_1_CTG3	83193	83645	1
225600_at	8.91e-64	1.5e-65	-19.2026495	138.469075	-0.201	TRIQK	triple QxxK/R motif containing	TRIQK	8	92883530	93017786	-1
216956_s_at	5.23e-63	9.1e-65	-19.0561221	136.681074	-0.201	ITGA2B	integrin subunit alpha 2b	ITGA2B	17	44372177	44389649	-1
230641_at	1.08e-55	2.42e-57	-17.649996	119.677725	-0.201	LOC100505938	uncharacterized LOC100505938	ICA1-AS1	7	8261397	8269281	1
203661_s_at	3.03e-54	7.07e-56	-17.3682726	116.29295	-0.201	TMOD1	tropomodulin 1	TMOD1	9	97501180	97601743	1
1556590_s_at	6.95e-49	1.99e-50	-16.3045319	103.844306	-0.201			NA	NA	NA	NA	NA
223432_at	1.09e-44	3.65e-46	-15.4519177	94.042867	-0.201	OSBP2	oxysterol binding protein 2	OSBP2	22	30693782	30907824	1
225387_at	1.8e-36	8.47e-38	-13.7097754	74.900163	-0.201	TSPAN5	tetraspanin 5	TSPAN5	4	98470365	98658690	-1
206710_s_at	1.93e-31	1.12e-32	-12.5825754	63.256362	-0.201	EPB41L3	erythrocyte membrane protein band 4.1 like 3	EPB41L3	18	5392379	5630700	-1
211178_s_at	1.49e-103	6.36e-106	-26.5279145	231.06563	-0.202	PSTPIP1	proline-serine-threonine phosphatase interacting protein 1	PSTPIP1	15	76993325	77037475	1
201482_at	1.44e-86	1.14e-88	-23.4276618	191.469139	-0.202	QSOX1	quiescin sulfhydryl oxidase 1	QSOX1	1	180154869	180204030	1
216207_x_at	2.36e-80	2.25e-82	-22.2909058	176.978362	-0.202	IGKC	immunoglobulin kappa constant	IGKV1-13	HG2290_PATCH	154821	155292	-1
242397_at	1.74e-74	2.04e-76	-21.2073282	163.370778	-0.202			NA	NA	NA	NA	NA
222892_s_at	6.91e-70	9.53e-72	-20.3514251	152.669949	-0.202	TMEM40	transmembrane protein 40	TMEM40	3	12733528	12769457	-1
222422_s_at	7.45e-69	1.07e-70	-20.1579278	150.256007	-0.202	NDFIP1	Nedd4 family interacting protein 1	NDFIP1	5	142108762	142154440	1
1558322_a_at	4.67e-64	7.78e-66	-19.2557516	139.124165	-0.202	PAQR9	progestin and adipoQ receptor family member 9	PAQR9	3	142949164	142964022	-1
1568593_a_at	7.98e-63	1.4e-64	-19.0211749	136.253602	-0.202	NUDT16P1	nudix hydrolase 16 pseudogene 1	NUDT16L2P	3	131361930	131363564	1
201059_at	4.8e-58	9.88e-60	-18.1063347	125.128881	-0.202	CTTN	cortactin	CTTN	HG2115_PATCH	159692	197872	1
216920_s_at	1.53e-56	3.33e-58	-17.8150044	121.448206	-0.202	TARP///TRGV9///TRGC2	TCR gamma alternate reading frame protein///T cell receptor gamma variable 9///T cell receptor gamma constant 2	TRGC2	7	38239580	38249572	-1
242230_at	3.24e-55	7.35e-57	-17.5574911	118.55945	-0.202	ATXN1	ataxin 1	ATXN1	6	16299112	16761491	-1
227266_s_at	3.87e-51	1.02e-52	-16.7546645	108.906286	-0.202	FYB	FYN binding protein	FYB1	5	39105252	39274528	-1
211030_s_at	1.18e-31	6.8e-33	-12.6314499	63.733667	-0.202	SLC6A6	solute carrier family 6 member 6	SLC6A6	3	14402565	14489349	1
222934_s_at	3.69e-29	2.39e-30	-12.0499507	57.739644	-0.202	CLEC4E	C-type lectin domain family 4 member E	CLEC4E	12	8533305	8540905	-1
1564494_s_at	6.61e-108	2.43e-110	-27.3221392	241.214386	-0.203	P4HB	prolyl 4-hydroxylase subunit beta	P4HB	17	81843159	81860856	-1
223405_at	1.7e-107	6.36e-110	-27.2469628	240.237501	-0.203	NPL	N-acetylneuraminate pyruvate lyase	NPL	1	182789293	182831017	1
221156_x_at	1.6e-104	6.53e-107	-26.7056157	233.333518	-0.203	CCPG1	cell cycle progression 1	CCPG1	15	55340032	55408510	-1
213805_at	3.87e-90	2.69e-92	-24.0808523	199.78275	-0.203	ABHD5	abhydrolase domain containing 5	ABHD5	3	43690108	43734371	1
235764_at	1.4e-75	1.58e-77	-21.4104001	165.911549	-0.203	PRDM5	PR/SET domain 5	PRDM5	4	120684919	120923089	-1
239598_s_at	1.96e-70	2.63e-72	-20.4543056	153.9337	-0.203	LPCAT2	lysophosphatidylcholine acyltransferase 2	LPCAT2	16	55508994	55586666	1
216252_x_at	2.52e-68	3.67e-70	-20.0590731	149.037339	-0.203	FAS	Fas cell surface death receptor	FAS	10	88953813	89029605	1
244313_at	3.82e-61	7.04e-63	-18.701643	132.328425	-0.203	CR1	complement component 3b/4b receptor 1 (Knops blood group)	CR1	1	207496147	207641776	1
217148_x_at	1.07e-58	2.13e-60	-18.2329001	126.571815	-0.203	IGLJ3///IGLV@///IGLC1	immunoglobulin lambda joining 3///immunoglobulin lambda variable cluster///immunoglobulin lambda constant 1	IGLV2-14	22	22758700	22759218	1
1569617_at	1.56e-57	3.27e-59	-18.0074423	123.949044	-0.203	OSBP2	oxysterol binding protein 2	OSBP2	22	30693782	30907824	1
209581_at	2.79e-53	6.79e-55	-17.178378	114.073756	-0.203	PLA2G16	phospholipase A2 group XVI	PLAAT3	11	63573172	63616883	-1
204381_at	5.13e-51	1.36e-52	-16.7302189	108.766191	-0.203	LRP3	LDL receptor related protein 3	LRP3	19	33177603	33208864	1
1558299_at	1.16e-42	4.15e-44	-15.0330615	89.357212	-0.203			NA	NA	NA	NA	NA
231600_at	5.26e-35	2.63e-36	-13.3868242	71.545575	-0.203	CLEC12B	C-type lectin domain family 12 member B	CLEC12B	12	10010627	10018796	1
242013_at	5.7e-96	3.29e-98	-25.1428524	213.302285	-0.204	BCL2L15	BCL2 like 15	BCL2L15	1	113876816	113887581	-1
203040_s_at	8.01e-96	4.66e-98	-25.1157418	212.934467	-0.204	HMBS	hydroxymethylbilane synthase	HMBS	11	119084861	119093834	1
228949_at	9.37e-80	9.1e-82	-22.1807665	175.622085	-0.204	WLS	wntless Wnt ligand secretion mediator	WLS	1	68098473	68233120	-1
219681_s_at	2.14e-64	3.51e-66	-19.3202003	139.760809	-0.204	RAB11FIP1	RAB11 family interacting protein 1	RAB11FIP1	8	37858618	37899513	-1
204961_s_at	4.31e-63	7.43e-65	-19.072579	136.668975	-0.204	NCF1C///NCF1B///NCF1	neutrophil cytosolic factor 1C pseudogene///neutrophil cytosolic factor 1B pseudogene///neutrophil cytosolic factor 1	NCF1B	7	73220646	73235790	1
204554_at	1.17e-62	2.06e-64	-18.9897888	135.8513	-0.204	PPP1R3D	protein phosphatase 1 regulatory subunit 3D	PPP1R3D	20	59936663	59940305	-1
1566482_at	6.83e-52	1.75e-53	-16.9042392	110.840551	-0.204			NA	NA	NA	NA	NA
242939_at	1.63e-46	5.06e-48	-15.8258445	98.244368	-0.204	TFDP1	transcription factor Dp-1	TFDP1	13	113584525	113641509	1
202729_s_at	3.59e-96	2.06e-98	-25.1795288	213.81156	-0.205	LTBP1	latent transforming growth factor beta binding protein 1	LTBP1	2	32946472	33399509	1
208601_s_at	2.05e-75	2.32e-77	-21.3798709	165.528609	-0.205	TUBB1	tubulin beta 1 class VI	TUBB1	20	59019429	59026654	1
235492_at	1.24e-71	1.58e-73	-20.678526	156.748717	-0.205	RNF217	ring finger protein 217	RNF217	6	124962437	125092633	1
203561_at	6.97e-67	1.06e-68	-19.7890368	145.652555	-0.205	FCGR2A	Fc fragment of IgG receptor IIa	FCGR2C	1	161581339	161605662	1
1553589_a_at	1.73e-63	2.95e-65	-19.1476161	137.790197	-0.205	PDZK1IP1	PDZK1 interacting protein 1	PDZK1IP1	1	47183582	47191398	-1
209813_x_at	1.13e-61	2.05e-63	-18.8022983	133.458007	-0.205	TARP///TRGV9///TRGC2	TCR gamma alternate reading frame protein///T cell receptor gamma variable 9///T cell receptor gamma constant 2	TRGC2	7	38239580	38249572	-1
224367_at	4.07e-61	7.52e-63	-18.6962579	132.256303	-0.205	BEX2	brain expressed X-linked 2	BEX2	X	103309345	103311298	-1
227948_at	1.83e-51	4.75e-53	-16.8196602	109.81945	-0.205	FGD4	FYVE, RhoGEF and PH domain containing 4	FGD4	12	32399558	32646050	1
205945_at	5.34e-45	1.76e-46	-15.5159965	94.716105	-0.205	IL6R	interleukin 6 receptor	IL6R	1	154405193	154469450	1
209160_at	8.61e-39	3.65e-40	-14.2132319	80.201993	-0.205	AKR1C3	aldo-keto reductase family 1, member C3	AKR1C3	10	5035354	5107686	1
217995_at	2.17e-102	9.65e-105	-26.3158671	228.327699	-0.206	SQRDL	sulfide quinone reductase-like (yeast)	SQOR	15	45631148	45691299	1
219259_at	6.86e-83	5.97e-85	-22.7568275	182.938057	-0.206	SEMA4A	semaphorin 4A	SEMA4A	1	156147366	156178869	1
208010_s_at	4.14e-70	5.68e-72	-20.3928348	153.186109	-0.206	PTPN22	protein tyrosine phosphatase, non-receptor type 22	PTPN22	1	113813811	113871753	-1
201462_at	1.1e-68	1.6e-70	-20.1258307	149.866685	-0.206	SCRN1	secernin 1	SCRN1	7	29920104	29990289	-1
225599_s_at	2.54e-66	3.94e-68	-19.6830183	144.378862	-0.206	TRIQK	triple QxxK/R motif containing	TRIQK	8	92883530	93017786	-1
242335_at	2.5e-59	4.91e-61	-18.353602	128.011401	-0.206	SLC25A37	solute carrier family 25 member 37	SLC25A37	8	23528956	23575463	1
217235_x_at	1.6e-56	3.48e-58	-17.8113929	121.546873	-0.206	IGLL5	immunoglobulin lambda like polypeptide 5	NA	NA	NA	NA	NA
201487_at	8.98e-50	2.49e-51	-16.4826182	105.686759	-0.206	CTSC	cathepsin C	CTSC	11	88265069	88359684	-1
212187_x_at	3.07e-47	9.33e-49	-15.9726588	99.982735	-0.206	PTGDS	prostaglandin D2 synthase	PTGDS	9	136975053	136981750	1
231969_at	2.97e-44	1.01e-45	-15.3622376	93.061371	-0.206	STOX2	storkhead box 2	STOX2	4	183797692	184023526	1
227647_at	9.89e-34	5.21e-35	-13.1028365	68.435248	-0.206	KCNE3	potassium voltage-gated channel subfamily E regulatory subunit 3	KCNE3	11	74454841	74467743	-1
219594_at	2.53e-100	1.22e-102	-25.9382353	223.532334	-0.207	NINJ2	ninjurin 2	NINJ2	12	562852	663742	-1
232985_s_at	7.8e-89	5.65e-91	-23.8428692	196.733962	-0.207	DPPA4	developmental pluripotency associated 4	DPPA4	3	109326144	109337591	-1
1553297_a_at	2.3e-84	1.93e-86	-23.0261722	186.227088	-0.207	CSF3R	colony stimulating factor 3 receptor	CSF3R	1	36465669	36483322	-1
218711_s_at	3.81e-78	3.93e-80	-21.8840747	171.885843	-0.207	SDPR	serum deprivation response	CAVIN2	2	191834305	191847211	-1
215838_at	9.92e-78	1.04e-79	-21.8071923	170.921125	-0.207	LILRA5	leukocyte immunoglobulin like receptor A5	LILRA5	HSCHR19LRC_COX2_CTG3_1	288422	294485	-1
223952_x_at	1.18e-61	2.15e-63	-18.7983714	133.518503	-0.207	DHRS9	dehydrogenase/reductase 9	DHRS9	2	169064789	169096168	1
219947_at	7.68e-58	1.6e-59	-18.0667238	124.590182	-0.207	CLEC4A	C-type lectin domain family 4 member A	CLEC4A	12	8123617	8138607	1
225646_at	5.19e-57	1.11e-58	-17.9063685	122.66687	-0.207	CTSC	cathepsin C	CTSC	11	88265069	88359684	-1
203184_at	1.28e-46	3.94e-48	-15.8476225	98.553907	-0.207	FBN2	fibrillin 2	FBN2	5	128257909	128659185	-1
236988_x_at	8.45e-42	3.11e-43	-14.8531389	87.364366	-0.207	ITGB2	integrin subunit beta 2	ITGB2	21	44885948	44932079	-1
205538_at	2.56e-80	2.45e-82	-22.2841334	176.943332	-0.208	CORO2A	coronin 2A	CORO2A	9	98120975	98193206	-1
211728_s_at	3.1e-71	4.04e-73	-20.6039148	155.817489	-0.208	HYAL3	hyaluronoglucosaminidase 3	HYAL3	3	50292831	50299405	-1
209081_s_at	6.6e-66	1.03e-67	-19.605304	143.408481	-0.208	COL18A1	collagen type XVIII alpha 1 chain	COL18A1	21	45405123	45513721	1
211653_x_at	4.36e-65	6.99e-67	-19.4508666	141.51409	-0.208	LOC101930400///AKR1C2	aldo-keto reductase family 1 member C2-like///aldo-keto reductase family 1, member C2	AKR1C2	10	4987775	5018031	-1
219478_at	7.55e-63	1.32e-64	-19.025922	136.311285	-0.208	WFDC1	WAP four-disulfide core domain 1	WFDC1	16	84294615	84329853	1
204505_s_at	2.14e-53	5.18e-55	-17.2010556	114.245333	-0.208	DMTN	dematin actin binding protein	DMTN	8	22048995	22082527	1
220051_at	1.25e-48	3.62e-50	-16.2531447	103.223936	-0.208	PRSS21	protease, serine 21	PRSS21	16	2817180	2826304	1
203925_at	1.16e-85	9.37e-88	-23.2630163	189.353867	-0.209	GCLM	glutamate-cysteine ligase modifier subunit	GCLM	1	93885199	93909513	-1
206214_at	1.34e-85	1.09e-87	-23.250963	189.191596	-0.209	PLA2G7	phospholipase A2 group VII	PLA2G7	6	46704201	46735718	-1
225798_at	2.82e-79	2.82e-81	-22.0917595	174.467827	-0.209	JAZF1	JAZF zinc finger 1	JAZF1	7	27830573	28180992	-1
205180_s_at	5.16e-67	7.8e-69	-19.8134266	145.92351	-0.209	ADAM8	ADAM metallopeptidase domain 8	ADAM8	10	133262416	133276909	-1
224009_x_at	1.81e-64	2.97e-66	-19.3339102	140.075983	-0.209	DHRS9	dehydrogenase/reductase 9	DHRS9	2	169064789	169096168	1
207111_at	7.65e-61	1.42e-62	-18.6441349	131.644986	-0.209	ADGRE1	adhesion G protein-coupled receptor E1	ADGRE1	19	6887566	6940459	1
214567_s_at	1.12e-56	2.42e-58	-17.8416185	121.948023	-0.209	XCL2///XCL1	X-C motif chemokine ligand 2///X-C motif chemokine ligand 1	XCL2	1	168540768	168543997	-1
1554676_at	3.26e-53	7.95e-55	-17.1650293	113.817283	-0.209	SRGN	serglycin	NA	NA	NA	NA	NA
225603_s_at	9.85e-53	2.46e-54	-17.0700559	112.753271	-0.209	TRIQK	triple QxxK/R motif containing	TRIQK	8	92883530	93017786	-1
218644_at	6.04e-69	8.61e-71	-20.175207	150.479739	-0.21	PLEK2	pleckstrin 2	PLEK2	14	67385652	67412176	-1
201042_at	9.33e-48	2.79e-49	-16.0771415	101.204765	-0.21	TGM2	transglutaminase 2	TGM2	20	38127385	38168463	-1
204172_at	2.23e-79	2.21e-81	-22.1107551	174.70673	-0.211	CPOX	coproporphyrinogen oxidase	CPOX	3	98579446	98593707	-1
203060_s_at	1.1e-70	1.46e-72	-20.5011185	154.535054	-0.211	PAPSS2	3'-phosphoadenosine 5'-phosphosulfate synthase 2	PAPSS2	10	87659613	87747708	1
1559131_a_at	1.55e-65	2.44e-67	-19.5358453	142.570393	-0.211	LOC101928047	uncharacterized LOC101928047	NA	NA	NA	NA	NA
215102_at	2e-65	3.16e-67	-19.5148985	142.310347	-0.211	DPY19L1P1	DPY19L1 pseudogene 1	DPY19L1P1	7	32580949	32761787	-1
238461_at	4.45e-63	7.7e-65	-19.0696467	136.836677	-0.211	EIF4E3	eukaryotic translation initiation factor 4E family member 3	EIF4E3	3	71675414	71754773	-1
226190_at	2.23e-60	4.23e-62	-18.5548955	130.48439	-0.211	MAP3K13	mitogen-activated protein kinase kinase kinase 13	MAP3K13	3	185282941	185489094	1
235227_at	1.09e-59	2.13e-61	-18.4224487	128.964308	-0.211	STXBP5	syntaxin binding protein 5	STXBP5	6	147203710	147391010	1
204858_s_at	1.06e-58	2.12e-60	-18.2332884	126.665488	-0.211	TYMP	thymidine phosphorylase	SCO2	22	50523564	50526461	-1
210084_x_at	8.44e-43	3e-44	-15.0619063	89.701505	-0.211	TPSAB1	tryptase alpha/beta 1	TPSB2	16	1227272	1233725	-1
210987_x_at	2.28e-93	1.42e-95	-24.6695726	207.314148	-0.212	TPM1	tropomyosin 1 (alpha)	TPM1	15	63042481	63071915	1
219905_at	1.04e-80	9.78e-83	-22.3563251	177.86245	-0.212	ERMAP	erythroblast membrane associated protein (Scianna blood group)	ZNF691	1	42846573	42852477	1
207224_s_at	1.71e-78	1.74e-80	-21.948166	172.694157	-0.212	SIGLEC7	sialic acid binding Ig like lectin 7	SIGLEC7	19	51142288	51153658	1
229778_at	2.87e-71	3.72e-73	-20.6104099	155.894732	-0.212	SPX	spexin hormone	SPX	12	21526296	21541249	1
229759_s_at	3.73e-69	5.26e-71	-20.2147493	150.968509	-0.212	VEPH1	ventricular zone expressed PH domain containing 1	VEPH1	3	157259742	157533619	-1
203888_at	5.39e-53	1.33e-54	-17.1214878	113.39017	-0.212	THBD	thrombomodulin	THBD	20	23045633	23049672	-1
218963_s_at	1.79e-50	4.83e-52	-16.6224718	107.542669	-0.212	KRT23	keratin 23	KRT23	HSCHR17_4_CTG4	71964	86902	-1
207741_x_at	1.69e-49	4.72e-51	-16.4278183	105.270321	-0.212	TPSAB1	tryptase alpha/beta 1	NA	NA	NA	NA	NA
238778_at	1.17e-46	3.6e-48	-15.8554688	98.624815	-0.212	MPP7	membrane palmitoylated protein 7	MPP7	10	28050993	28335290	-1
217281_x_at	3.7e-36	1.77e-37	-13.6409345	74.159141	-0.212	LOC102725526///IGHV4-31///IGHM///IGHG3///IGHG2///IGHG1///IGHA2///IGHA1///IGH	uncharacterized LOC102725526///immunoglobulin heavy variable 4-31///immunoglobulin heavy constant mu///immunoglobulin heavy constant gamma 3 (G3m marker)///immunoglobulin heavy constant gamma 2 (G2m marker)///immunoglobulin heavy constant gamma 1 (G1m marker)///immunoglobulin heavy constant alpha 2 (A2m marker)///immunoglobulin heavy constant alpha 1///immunoglobulin heavy locus	IGHV3-7	HSCHR14_3_CTG1	529918	530452	-1
231078_at	7.51e-34	3.93e-35	-13.1296796	68.546545	-0.212	SLC25A37	solute carrier family 25 member 37	SLC25A37	8	23528956	23575463	1
1555736_a_at	4.86e-139	5.25e-142	-33.0934704	313.911676	-0.213	AGTRAP	angiotensin II receptor associated protein	AGTRAP	1	11736084	11754802	1
203761_at	6.74e-88	5.07e-90	-23.6713459	194.522064	-0.213	SLA	Src-like-adaptor	SLA	8	133036728	133102912	-1
207469_s_at	1.14e-77	1.2e-79	-21.7956297	170.761766	-0.213	PIR	pirin	PIR	X	15384799	15493635	-1
225001_at	6.23e-77	6.71e-79	-21.6599743	169.0452	-0.213	RAB3D	RAB3D, member RAS oncogene family	RAB3D	19	11322068	11346270	-1
211732_x_at	3.44e-73	4.21e-75	-20.9671323	160.353824	-0.213	HNMT	histamine N-methyltransferase	HNMT	2	137964020	138016364	1
217157_x_at	2.54e-67	3.8e-69	-19.8713715	146.679246	-0.213	IGK///IGKC	immunoglobulin kappa locus///immunoglobulin kappa constant	NA	NA	NA	NA	NA
234986_at	6.24e-61	1.16e-62	-18.6610613	131.835607	-0.213	GCLM	glutamate-cysteine ligase modifier subunit	GCLM	1	93885199	93909513	-1
217022_s_at	2.37e-53	5.76e-55	-17.19222	113.709168	-0.213	IGHA2///IGHA1///IGH	immunoglobulin heavy constant alpha 2 (A2m marker)///immunoglobulin heavy constant alpha 1///immunoglobulin heavy locus	IGHA2	HSCHR14_3_CTG1	55245	56751	-1
235916_at	2.84e-48	8.35e-50	-16.1811864	102.381485	-0.213	YPEL4	yippee like 4	YPEL4	11	57645087	57649944	-1
227230_s_at	9.04e-48	2.7e-49	-16.0799804	101.241704	-0.213	KIAA1211	KIAA1211	CRACD	4	56049098	56330609	1
205997_at	3.81e-40	1.52e-41	-14.5030745	83.499941	-0.213	ADAM28	ADAM metallopeptidase domain 28	ADAM28	8	24294016	24359014	1
216041_x_at	3.1e-132	4.77e-135	-31.8084016	297.949962	-0.214	GRN	granulin	GRN	17	44345108	44353106	1
203126_at	7.6e-75	8.8e-77	-21.2741716	164.163851	-0.214	IMPA2	inositol monophosphatase 2	IMPA2	18	11981025	12030877	1
203535_at	8.54e-67	1.3e-68	-19.7722152	144.725555	-0.214	S100A9	S100 calcium binding protein A9	S100A9	1	153357767	153361027	1
204147_s_at	1.91e-63	3.27e-65	-19.139313	137.672146	-0.214	TFDP1	transcription factor Dp-1	TFDP1	13	113584525	113641509	1
237207_at	1.25e-54	2.89e-56	-17.4431026	117.211218	-0.214			NA	NA	NA	NA	NA
238429_at	1.08e-52	2.7e-54	-17.0620582	112.534791	-0.214	TMEM71	transmembrane protein 71	TMEM71	8	132685007	132760712	-1
243806_at	5.37e-77	5.76e-79	-21.6721107	169.209158	-0.215			NA	NA	NA	NA	NA
230645_at	1.89e-76	2.07e-78	-21.5710235	167.943867	-0.215	FRMD3	FERM domain containing 3	FRMD3	9	83242990	83538737	-1
236104_at	1.56e-75	1.76e-77	-21.4017967	165.807101	-0.215	HNRNPLL	heterogeneous nuclear ribonucleoprotein L like	HNRNPLL	2	38561969	38603586	-1
227497_at	1.11e-65	1.75e-67	-19.5625964	142.897992	-0.215	SOX6	SRY-box 6	SOX6	11	15966449	16739591	-1
206366_x_at	1.65e-62	2.91e-64	-18.9616117	135.504707	-0.215	XCL1	X-C motif chemokine ligand 1	XCL2	1	168540768	168543997	-1
1553043_a_at	2.88e-60	5.49e-62	-18.5335283	130.234124	-0.215	CD300LF	CD300 molecule like family member f	CD300LF	17	74694308	74712981	-1
210145_at	2.31e-49	6.52e-51	-16.4002216	104.947332	-0.215	PLA2G4A	phospholipase A2 group IVA	PLA2G4A	1	186828949	186988986	1
232383_at	1.7e-47	5.15e-49	-16.0241084	100.599722	-0.215	TFEC	transcription factor EC	TFEC	7	115935148	116159896	-1
218910_at	5.34e-87	4.11e-89	-23.5076803	192.484571	-0.216	ANO10	anoctamin 10	ANO10	3	43354859	43691594	-1
219938_s_at	8.15e-68	1.2e-69	-19.963807	147.758314	-0.216	PSTPIP2	proline-serine-threonine phosphatase interacting protein 2	PSTPIP2	18	45983536	46072296	-1
219593_at	1.41e-66	2.17e-68	-19.7308632	144.952723	-0.216	SLC15A3	solute carrier family 15 member 3	SLC15A3	11	60937060	60952653	-1
243969_at	3.92e-62	7.02e-64	-18.8897852	134.648179	-0.216	SLC24A4	solute carrier family 24 member 4	SLC24A4	14	92322581	92501481	1
204254_s_at	1.74e-61	3.19e-63	-18.766361	133.12062	-0.216	VDR	vitamin D (1,25- dihydroxyvitamin D3) receptor	VDR	12	47841537	47943048	-1
222833_at	7.19e-61	1.33e-62	-18.6493693	131.690178	-0.216	LPCAT2	lysophosphatidylcholine acyltransferase 2	LPCAT2	16	55508994	55586666	1
223609_at	2.05e-57	4.32e-59	-17.9843543	123.658761	-0.216	ROPN1L	rhophilin associated tail protein 1 like	ROPN1L	5	10441524	10559716	1
237336_at	1.9e-55	4.29e-57	-17.6024273	119.093642	-0.216	ADD2	adducin 2	ADD2	2	70607618	70768499	-1
225602_at	7.1e-119	1.75e-121	-29.3333899	266.795265	-0.217	GLIPR2	GLI pathogenesis related 2	GLIPR2	9	36136536	36163913	1
210423_s_at	7.56e-85	6.25e-87	-23.1143454	187.483007	-0.217	SLC11A1	solute carrier family 11 member 1	SLC11A1	2	218382029	218396894	1
227425_at	2.62e-84	2.2e-86	-23.0156441	186.215176	-0.217	REPS2	RALBP1 associated Eps domain containing 2	REPS2	X	16946658	17153272	1
206934_at	2.71e-82	2.44e-84	-22.6462158	181.514959	-0.217	SIRPB1	signal regulatory protein beta 1	SIRPB1	20	1561385	1620061	-1
240440_at	2.64e-77	2.81e-79	-21.7287853	169.928973	-0.217	NPL	N-acetylneuraminate pyruvate lyase	NA	NA	NA	NA	NA
202766_s_at	5.96e-70	8.21e-72	-20.3633706	152.818808	-0.217	FBN1	fibrillin 1	FBN1	15	48408313	48645721	-1
1555638_a_at	2.27e-69	3.18e-71	-20.2550884	151.406777	-0.217	SAMSN1	SAM domain, SH3 domain and nuclear localization signals 1	SAMSN1	21	14485228	14658821	-1
207550_at	2.32e-66	3.59e-68	-19.6903986	144.476407	-0.217	MPL	MPL proto-oncogene, thrombopoietin receptor	MPL	1	43337808	43354466	1
227889_at	6.51e-58	1.35e-59	-18.0806774	124.77695	-0.217	LPCAT2	lysophosphatidylcholine acyltransferase 2	LPCAT2	16	55508994	55586666	1
223754_at	2.33e-57	4.92e-59	-17.9736263	123.534359	-0.217	C2orf88	chromosome 2 open reading frame 88	C2orf88	2	189879609	190203484	1
229725_at	3e-56	6.57e-58	-17.7585684	120.967895	-0.217	ACSL6	acyl-CoA synthetase long-chain family member 6	ACSL6	5	131949973	132012243	-1
226556_at	1.15e-53	2.74e-55	-17.2545023	114.929129	-0.217	MAP3K13	mitogen-activated protein kinase kinase kinase 13	MAP3K13	3	185282941	185489094	1
31874_at	3.69e-53	9.02e-55	-17.1544652	113.746117	-0.217	GAS2L1	growth arrest specific 2 like 1	GAS2L1	22	29306394	29312787	1
201108_s_at	4.12e-50	1.13e-51	-16.5503276	106.681518	-0.217	THBS1	thrombospondin 1	THBS1	15	39580130	39599466	1
1556346_at	1.03e-48	2.97e-50	-16.2700968	103.405485	-0.217	COTL1	coactosin like F-actin binding protein 1	COTL1	16	84565596	84618078	-1
202890_at	7.02e-33	3.83e-34	-12.9111357	66.561957	-0.217	MAP7	microtubule associated protein 7	MAP7	6	136342281	136550819	-1
216054_x_at	5.8e-92	3.78e-94	-24.4137076	204.019166	-0.218	MYL4	myosin light chain 4	MYL4	17	47200446	47227683	1
220066_at	2.35e-58	4.77e-60	-18.1664846	125.850353	-0.218	NOD2	nucleotide binding oligomerization domain containing 2	NOD2	16	50693217	50733348	1
226333_at	1.21e-44	4.05e-46	-15.4427852	93.845201	-0.218	IL6R	interleukin 6 receptor	IL6R	1	154405193	154469450	1
228153_at	4.59e-63	7.94e-65	-19.0672006	136.761478	-0.219	RNF144B	ring finger protein 144B	RNF144B	6	18387346	18468874	1
203666_at	2.44e-60	4.63e-62	-18.5474922	130.456495	-0.219	CXCL12	C-X-C motif chemokine ligand 12	CXCL12	10	44370165	44386493	-1
202007_at	1.84e-58	3.71e-60	-18.187032	126.119707	-0.219	NID1	nidogen 1	NID1	1	235975830	236065202	-1
205051_s_at	9.33e-47	2.87e-48	-15.875245	98.878569	-0.219	KIT	KIT proto-oncogene receptor tyrosine kinase	KIT	4	54657267	54740783	1
226275_at	5.85e-116	1.61e-118	-28.7971737	259.988328	-0.22	MXD1	MAX dimerization protein 1	MXD1	2	69897688	69942945	1
1554334_a_at	4.56e-82	4.14e-84	-22.604867	181.010818	-0.22	DNAJA4	DnaJ heat shock protein family (Hsp40) member A4	DNAJA4	15	78264086	78282196	1
1555643_s_at	8.13e-80	7.88e-82	-22.1921758	175.783068	-0.22	LILRA5	leukocyte immunoglobulin like receptor A5	LILRA5	HSCHR19LRC_COX2_CTG3_1	288422	294485	-1
205944_s_at	2.25e-78	2.31e-80	-21.9260502	172.420315	-0.22	CLTCL1	clathrin heavy chain like 1	CLTCL1	22	19179320	19291774	-1
205645_at	2.74e-75	3.12e-77	-21.356305	165.242456	-0.22	REPS2	RALBP1 associated Eps domain containing 2	REPS2	X	16946658	17153272	1
203923_s_at	5.67e-72	7.2e-74	-20.7413008	157.32515	-0.22	CYBB	cytochrome b-245 beta chain	CYBB	X	37780018	37816994	1
1558871_at	1.69e-64	2.76e-66	-19.3397202	140.157244	-0.22	LOC105377276	uncharacterized LOC105377276	NA	NA	NA	NA	NA
203887_s_at	5.99e-54	1.41e-55	-17.3105467	115.615447	-0.22	THBD	thrombomodulin	THBD	20	23045633	23049672	-1
230206_at	3.9e-53	9.54e-55	-17.1496965	113.730511	-0.22	DOCK5	dedicator of cytokinesis 5	NA	NA	NA	NA	NA
242197_x_at	1.56e-49	4.37e-51	-16.4343864	105.327477	-0.22	CD36	CD36 molecule	CD36	7	80369532	80679277	1
210215_at	1.6e-74	1.87e-76	-21.2144402	163.422375	-0.221	TFR2	transferrin receptor 2	TFR2	7	100620416	100642779	-1
218942_at	2.38e-68	3.46e-70	-20.0638333	149.084321	-0.221	PIP4K2C	phosphatidylinositol-5-phosphate 4-kinase type 2 gamma	PIP4K2C	12	57591174	57603418	1
220330_s_at	3.16e-68	4.61e-70	-20.0407238	148.60778	-0.221	SAMSN1	SAM domain, SH3 domain and nuclear localization signals 1	SAMSN1	21	14485228	14658821	-1
204720_s_at	2.9e-64	4.8e-66	-19.2948761	139.595982	-0.221	DNAJC6	DnaJ heat shock protein family (Hsp40) member C6	DNAJC6	1	65248219	65415871	1
208450_at	3.89e-46	1.23e-47	-15.7489329	97.445255	-0.221	LGALS2	galectin 2	LGALS2	22	37570248	37582616	-1
210789_x_at	1.24e-89	8.8e-92	-23.9881737	198.598147	-0.222	CEACAM3	carcinoembryonic antigen related cell adhesion molecule 3	CEACAM3	19	41796587	41811554	1
207890_s_at	2.01e-83	1.73e-85	-22.8542168	184.174248	-0.222	MMP25	matrix metallopeptidase 25	MMP25	16	3046062	3060729	1
210446_at	4.13e-78	4.27e-80	-21.8775368	171.808381	-0.222	GATA1	GATA binding protein 1	GATA1	X	48786540	48794311	1
234107_s_at	5.71e-69	8.13e-71	-20.1798412	150.516815	-0.222	DTD1	D-tyrosyl-tRNA deacylase 1	DTD1	20	18587920	18766644	1
226811_at	9.92e-68	1.47e-69	-19.9478307	147.463868	-0.222	FAM46C	family with sequence similarity 46 member C	TENT5C	1	117606048	117628389	1
211650_x_at	2.49e-40	9.83e-42	-14.5423254	83.910489	-0.222	IGHV3-23///IGHV4-31///IGHM///IGHG3///IGHG1///IGHD///IGHA1///IGH	immunoglobulin heavy variable 3-23///immunoglobulin heavy variable 4-31///immunoglobulin heavy constant mu///immunoglobulin heavy constant gamma 3 (G3m marker)///immunoglobulin heavy constant gamma 1 (G1m marker)///immunoglobulin heavy constant delta///immunoglobulin heavy constant alpha 1///immunoglobulin heavy locus	IGHV3-23	HSCHR14_3_CTG1	736375	736909	-1
241399_at	1.27e-71	1.63e-73	-20.6763457	156.719321	-0.223	FAM19A2	family with sequence similarity 19 member A2, C-C motif chemokine like	TAFA2	12	61707341	62279150	-1
229041_s_at	1.32e-71	1.69e-73	-20.6732144	156.58242	-0.223	ITGB2-AS1	ITGB2 antisense RNA 1	ITGB2-AS1	21	44921033	44929682	1
206130_s_at	1.13e-70	1.51e-72	-20.4987963	154.506351	-0.223	ASGR2	asialoglycoprotein receptor 2	ASGR2	17	7100166	7116603	-1
203760_s_at	7.13e-70	9.84e-72	-20.3488729	152.617696	-0.223	SLA	Src-like-adaptor	SLA	8	133036728	133102912	-1
210951_x_at	6.02e-133	8.93e-136	-31.9423031	299.6444	-0.224	RAB27A	RAB27A, member RAS oncogene family	RAB27A	15	55202966	55319113	-1
202896_s_at	6.28e-100	3.05e-102	-25.8670575	222.603597	-0.224	SIRPA	signal regulatory protein alpha	SIRPAP1	22	30542536	30544305	1
236539_at	1.27e-96	7.15e-99	-25.2620142	214.882781	-0.224	PTPN22	protein tyrosine phosphatase, non-receptor type 22	PTPN22	1	113813811	113871753	-1
202856_s_at	2.47e-88	1.82e-90	-23.7513243	195.593513	-0.224	MIR6787///SLC16A3	microRNA 6787///solute carrier family 16 member 3	SLC16A3	17	82217878	82261129	1
206278_at	8.97e-85	7.44e-87	-23.1007824	187.301067	-0.224	PTAFR	platelet activating factor receptor	PTAFR	1	28147166	28194083	-1
224976_at	4e-84	3.37e-86	-22.9824184	185.792438	-0.224	NFIA	nuclear factor I A	NFIA	1	60865259	61462788	1
215719_x_at	1.22e-79	1.2e-81	-22.159331	175.368514	-0.224	FAS	Fas cell surface death receptor	FAS	10	88953813	89029605	1
207854_at	4.48e-59	8.82e-61	-18.3055159	127.542913	-0.224	GYPE	glycophorin E (MNS blood group)	GYPE	4	143870864	143905563	-1
225353_s_at	2.76e-51	7.21e-53	-16.7841448	109.411507	-0.224	C1QC	complement C1q C chain	C1QC	1	22642558	22648110	1
230788_at	6.48e-47	1.99e-48	-15.9071505	99.250286	-0.224	GCNT2	glucosaminyl (N-acetyl) transferase 2, I-branching enzyme (I blood group)	GCNT2	HG2057_PATCH	3107	140252	1
230550_at	2.42e-46	7.55e-48	-15.7911322	97.895775	-0.224	MS4A6A	membrane spanning 4-domains A6A	MS4A6A	11	60170074	60184666	-1
205033_s_at	1.1e-44	3.66e-46	-15.4515101	93.070294	-0.224	DEFA1B///DEFA3///DEFA1	defensin alpha 1B///defensin alpha 3///defensin alpha 1	DEFA1B	HG76_PATCH	391880	394315	-1
216268_s_at	8.95e-41	3.46e-42	-14.6367064	84.925065	-0.224	JAG1	jagged 1	JAG1	20	10637684	10674396	-1
215047_at	1.94e-37	8.8e-39	-13.9203056	77.027219	-0.224	TRIM58	tripartite motif containing 58	TRIM58	1	247857187	247880138	1
209514_s_at	2.67e-135	3.38e-138	-32.3887452	305.216692	-0.225	RAB27A	RAB27A, member RAS oncogene family	RAB27A	15	55202966	55319113	-1
207691_x_at	1.7e-82	1.52e-84	-22.6837253	182.008698	-0.225	ENTPD1	ectonucleoside triphosphate diphosphohydrolase 1	ENTPD1	10	95711779	95877266	1
240862_at	1.78e-80	1.69e-82	-22.3134299	177.313758	-0.225	RASGRP4	RAS guanyl releasing protein 4	RASGRP4	19	38409051	38426305	-1
220023_at	3.92e-75	4.49e-77	-21.3274242	164.87936	-0.225	APOBR	apolipoprotein B receptor	APOBR	16	28494639	28498964	1
207949_s_at	8.99e-74	1.08e-75	-21.0751183	161.711977	-0.225	ICA1	islet cell autoantigen 1	ICA1	7	8113181	8262687	-1
209879_at	7.11e-71	9.35e-73	-20.5369209	154.949961	-0.225	SELPLG	selectin P ligand	SELPLG	12	108620413	108633894	-1
230988_at	1.33e-66	2.04e-68	-19.7359426	145.03197	-0.225	ADD2	adducin 2	ADD2	2	70607618	70768499	-1
227947_at	2.98e-66	4.62e-68	-19.6700821	144.202109	-0.225	PHACTR2	phosphatase and actin regulator 2	PHACTR2	6	143536845	143831185	1
234632_x_at	4.4e-60	8.41e-62	-18.4985401	129.887209	-0.225			NA	NA	NA	NA	NA
1559391_s_at	2.76e-58	5.6e-60	-18.1531023	125.672549	-0.225			NA	NA	NA	NA	NA
206576_s_at	1.22e-95	7.15e-98	-25.0824641	212.566053	-0.226	CEACAM1	carcinoembryonic antigen related cell adhesion molecule 1	CEACAM1	19	42507304	42561234	-1
207167_at	1.59e-82	1.41e-84	-22.6894328	182.064858	-0.226	CD101	CD101 molecule	CD101	1	117001721	117036552	1
229776_at	5.23e-68	7.69e-70	-19.9995904	148.300889	-0.226	SLCO3A1	solute carrier organic anion transporter family member 3A1	SLCO3A1	15	91853708	92172435	1
227498_at	2.06e-65	3.27e-67	-19.5123408	142.276772	-0.226	SOX6	SRY-box 6	SOX6	11	15966449	16739591	-1
217552_x_at	1.61e-57	3.39e-59	-18.0043903	123.904713	-0.226	CR1	complement component 3b/4b receptor 1 (Knops blood group)	CR1	1	207496147	207641776	1
239704_at	8.32e-34	4.36e-35	-13.1197625	68.74592	-0.226	RNF144B	ring finger protein 144B	RNF144B	6	18387346	18468874	1
206043_s_at	1.51e-97	8.14e-100	-25.4313715	217.002074	-0.227	ATP2C2	ATPase secretory pathway Ca2+ transporting 2	ATP2C2	16	84368476	84465779	1
228846_at	3.23e-82	2.92e-84	-22.6321369	181.31442	-0.227	MXD1	MAX dimerization protein 1	MXD1	2	69897688	69942945	1
211254_x_at	3.57e-75	4.08e-77	-21.3349484	164.970844	-0.227	RHAG	Rh-associated glycoprotein	RHAG	6	49605175	49636839	-1
205950_s_at	2.19e-59	4.28e-61	-18.3650057	127.739318	-0.227	CA1	carbonic anhydrase 1	CA1	8	85327608	85379014	-1
234764_x_at	1.84e-54	4.27e-56	-17.4104671	116.755712	-0.227	IGLJ3///IGLV1-44///CKAP2///IGLV@///IGLC1	immunoglobulin lambda joining 3///immunoglobulin lambda variable 1-44///cytoskeleton associated protein 2///immunoglobulin lambda variable cluster///immunoglobulin lambda constant 1	IGLV1-47	22	22357739	22358260	1
207850_at	9.42e-42	3.48e-43	-14.8431476	87.245352	-0.227	CXCL3	C-X-C motif chemokine ligand 3	CXCL3	4	74036589	74038807	-1
209473_at	7.59e-112	2.46e-114	-28.0416241	250.37696	-0.228	ENTPD1	ectonucleoside triphosphate diphosphohydrolase 1	ENTPD1	10	95711779	95877266	1
236979_at	1.28e-108	4.6e-111	-27.4521851	242.781997	-0.228	BCL2L15	BCL2 like 15	BCL2L15	1	113876816	113887581	-1
210845_s_at	9.36e-96	5.48e-98	-25.1031815	212.773395	-0.228	PLAUR	plasminogen activator, urokinase receptor	PLAUR	19	43646095	43670547	-1
203116_s_at	4.72e-89	3.4e-91	-23.8827066	197.189444	-0.228	FECH	ferrochelatase	FECH	18	57544377	57586761	-1
225252_at	9.87e-88	7.45e-90	-23.641348	194.191806	-0.228	SRXN1	sulfiredoxin 1	SRXN1	20	646615	653378	-1
205190_at	1.04e-77	1.09e-79	-21.803701	170.86902	-0.228	PLS1	plastin 1	PLS1	3	142595644	142713869	1
208353_x_at	3.42e-70	4.66e-72	-20.4086178	153.36753	-0.228	ANK1	ankyrin 1	ANK1	8	41653220	41896741	-1
202087_s_at	1.45e-66	2.24e-68	-19.7285811	144.909547	-0.228	CTSL	cathepsin L	CTSL	9	87724051	87731469	1
224583_at	5e-90	3.48e-92	-24.0607152	199.45852	-0.229	COTL1	coactosin like F-actin binding protein 1	COTL1	16	84565596	84618078	-1
225897_at	3.91e-35	1.94e-36	-13.4156106	71.717424	-0.229	MARCKS	myristoylated alanine rich protein kinase C substrate	MARCKS	6	113857345	113863475	1
218739_at	3.88e-131	6.32e-134	-31.6023394	295.281306	-0.23	ABHD5	abhydrolase domain containing 5	ABHD5	3	43690108	43734371	1
226338_at	1.25e-129	2.2e-132	-31.3195273	291.803401	-0.23	TMEM55A	transmembrane protein 55A	PIP4P2	8	90990482	91041007	-1
240027_at	2.34e-99	1.16e-101	-25.7629104	221.200656	-0.23	LIN7A	lin-7 homolog A, crumbs cell polarity complex component	LIN7A	12	80792520	80937934	-1
219090_at	2.3e-87	1.74e-89	-23.5749777	193.303125	-0.23	SLC24A3	solute carrier family 24 member 3	SLC24A3	20	19212510	19722926	1
208792_s_at	7.65e-87	5.96e-89	-23.4786238	192.113101	-0.23	CLU	clusterin	CLU	8	27596917	27615056	-1
221556_at	1.65e-75	1.86e-77	-21.3972963	165.756725	-0.23	CDC14B	cell division cycle 14B	CDC14B	9	96490241	96619855	-1
206324_s_at	9.24e-69	1.33e-70	-20.1404313	150.047946	-0.23	DAPK2	death associated protein kinase 2	DAPK2	15	63907036	64072033	-1
37986_at	2.49e-61	4.58e-63	-18.7367896	132.747535	-0.23	EPOR	erythropoietin receptor	EPOR	19	11377207	11384343	-1
200628_s_at	4.27e-56	9.39e-58	-17.7288779	120.578652	-0.23	WARS	tryptophanyl-tRNA synthetase	WARS1	14	100333784	100376805	-1
236081_at	1.68e-55	3.79e-57	-17.6127477	119.206712	-0.23	SNCA	synuclein alpha	SNCA	4	89700345	89838315	-1
221484_at	4.17e-109	1.47e-111	-27.5412273	244.011816	-0.231	B4GALT5	beta-1,4-galactosyltransferase 5	B4GALT5	20	49632945	49713908	-1
203814_s_at	1.15e-103	4.87e-106	-26.5487893	231.338975	-0.231	NQO2	NAD(P)H quinone dehydrogenase 2	NQO2	6	2987987	3022109	1
237340_at	1.09e-78	1.1e-80	-21.9842626	173.145902	-0.231	SLC26A8	solute carrier family 26 member 8	SLC26A8	6	35943516	36028767	-1
229865_at	4.18e-76	4.61e-78	-21.5076499	167.146137	-0.231	LOC101928615///FNDC3B	uncharacterized LOC101928615///fibronectin type III domain containing 3B	FNDC3B	3	172039547	172405418	1
212473_s_at	1.51e-63	2.57e-65	-19.1588789	137.878914	-0.231	MICAL2	microtubule associated monooxygenase, calponin and LIM domain containing 2	MICAL2	11	12094008	12362140	1
203662_s_at	6.45e-61	1.2e-62	-18.6582849	131.809819	-0.231	TMOD1	tropomodulin 1	TMOD1	9	97501180	97601743	1
225604_s_at	3.13e-117	8.24e-120	-29.0305843	262.957899	-0.232	GLIPR2	GLI pathogenesis related 2	GLIPR2	9	36136536	36163913	1
210772_at	9.17e-90	6.48e-92	-24.0120699	198.900913	-0.232	FPR2	formyl peptide receptor 2	FPR2	19	51752026	51770531	1
209699_x_at	2.25e-74	2.65e-76	-21.1866242	163.110241	-0.232	LOC101930400///AKR1C2	aldo-keto reductase family 1 member C2-like///aldo-keto reductase family 1, member C2	AKR1C2	10	4987775	5018031	-1
228214_at	2.81e-67	4.21e-69	-19.8629939	146.604078	-0.232	SOX6	SRY-box 6	MIR6073	11	15969533	15969621	-1
1554952_s_at	6.62e-59	1.31e-60	-18.2726818	127.142808	-0.232	NLRP12	NLR family pyrin domain containing 12	NLRP12	19	53792139	53824403	-1
240336_at	5.81e-52	1.49e-53	-16.9180643	110.46094	-0.232	HBM	hemoglobin subunit mu	HBM	16	153892	166764	1
200998_s_at	3.69e-102	1.66e-104	-26.2734644	227.815533	-0.233	CKAP4	cytoskeleton associated protein 4	CKAP4	12	106237880	106304279	-1
221060_s_at	1.48e-97	7.96e-100	-25.4331346	217.038517	-0.233	TLR4	toll like receptor 4	TLR4	9	117704175	117724735	1
206060_s_at	3.25e-91	2.17e-93	-24.2774562	202.304046	-0.233	PTPN22	protein tyrosine phosphatase, non-receptor type 22	PTPN22	1	113813811	113871753	-1
236646_at	3.75e-90	2.59e-92	-24.0836494	199.785164	-0.233	TMEM52B	transmembrane protein 52B	TMEM52B	12	10170512	10191807	1
200999_s_at	1.75e-88	1.29e-90	-23.7786722	195.791093	-0.233	CKAP4	cytoskeleton associated protein 4	CKAP4	12	106237880	106304279	-1
206208_at	5.45e-78	5.66e-80	-21.8552691	171.526181	-0.233	CA4	carbonic anhydrase 4	CA4	17	60147838	60170899	1
225792_at	1.25e-74	1.46e-76	-21.2342375	163.704935	-0.233	HOOK1	hook microtubule tethering protein 1	HOOK1	1	59814786	59876369	1
225987_at	6.59e-74	7.89e-76	-21.1001458	162.026122	-0.233	STEAP4	STEAP4 metalloreductase	STEAP4	7	88270892	88307010	-1
225647_s_at	1.93e-70	2.59e-72	-20.4555517	153.926477	-0.233	CTSC	cathepsin C	CTSC	11	88265069	88359684	-1
220110_s_at	4.11e-69	5.82e-71	-20.2066546	150.87	-0.233	NXF3	nuclear RNA export factor 3	NXF3	X	103075810	103093143	-1
204187_at	5.49e-56	1.22e-57	-17.7074104	120.324868	-0.233	GMPR	guanosine monophosphate reductase	GMPR	6	16238555	16295923	1
209099_x_at	7.79e-40	3.15e-41	-14.4367431	82.725584	-0.233	JAG1	jagged 1	JAG1	20	10637684	10674396	-1
217378_x_at	1.11e-37	4.98e-39	-13.9729804	77.636371	-0.233	IGKV1OR2-108	immunoglobulin kappa variable 1/OR2-108 (non-functional)	IGKV1OR2-108	2	113406396	113406872	1
230748_at	4.28e-103	1.87e-105	-26.4440107	229.973186	-0.234	SLC16A6	solute carrier family 16 member 6	SLC16A6	17	68267026	68291267	-1
228648_at	3.83e-96	2.21e-98	-25.1740253	213.743001	-0.234	LRG1	leucine rich alpha-2-glycoprotein 1	LRG1	19	4536402	4540067	-1
211924_s_at	3.6e-81	3.34e-83	-22.4408247	178.850787	-0.234	PLAUR	plasminogen activator, urokinase receptor	PLAUR	19	43646095	43670547	-1
223169_s_at	5.45e-71	7.14e-73	-20.5583706	155.248322	-0.234	RHOU	ras homolog family member U	RHOU	HG2002_PATCH	312483	323668	1
214768_x_at	7.03e-82	6.42e-84	-22.5703877	180.566692	-0.235	IGKC	immunoglobulin kappa constant	IGKV2-28	HG2290_PATCH	330524	331287	-1
237154_at	4.01e-77	4.28e-79	-21.6955044	169.50453	-0.235	LOC101930114	uncharacterized LOC101930114	HSD11B1-AS1	1	209661354	209757643	-1
222528_s_at	4.18e-68	6.12e-70	-20.0179313	148.443061	-0.235	SLC25A37	solute carrier family 25 member 37	SLC25A37	8	23528956	23575463	1
204072_s_at	9.97e-64	1.68e-65	-19.1932998	138.348132	-0.235	FRY	FRY microtubule binding protein	FRY	13	31846713	32299125	1
228585_at	1.37e-63	2.31e-65	-19.1675054	138.034003	-0.235	ENTPD1	ectonucleoside triphosphate diphosphohydrolase 1	ENTPD1	10	95711779	95877266	1
202859_x_at	2.63e-37	1.2e-38	-13.891701	76.349895	-0.235	CXCL8	C-X-C motif chemokine ligand 8	CXCL8	4	73740519	73747379	1
1552348_at	4.87e-98	2.57e-100	-25.5212959	218.166905	-0.236	PRSS33	protease, serine 33	PRSS33	16	2783926	2787948	-1
236305_at	1.32e-73	1.59e-75	-21.0443034	161.325945	-0.236	RFESD	Rieske Fe-S domain containing	RFESD	5	95646718	95684773	1
211207_s_at	1.14e-69	1.59e-71	-20.3106294	152.156756	-0.236	ACSL6	acyl-CoA synthetase long-chain family member 6	ACSL6	5	131949973	132012243	-1
203115_at	9.68e-66	1.52e-67	-19.5740689	143.005636	-0.236	FECH	ferrochelatase	FECH	18	57544377	57586761	-1
223501_at	2.36e-65	3.74e-67	-19.5014262	141.993942	-0.236	TNFSF13B	tumor necrosis factor superfamily member 13b	TNFSF13B	13	108251240	108308484	1
211645_x_at	3.41e-62	6.09e-64	-18.9013829	134.704752	-0.236			IGKV1-17	HG2290_PATCH	226168	226670	-1
217078_s_at	2.47e-57	5.22e-59	-17.9686697	123.478261	-0.236	CD300A	CD300a molecule	CD300A	HG2580_PATCH	42847	61242	1
205856_at	6.73e-57	1.44e-58	-17.8843624	122.457542	-0.236	SLC14A1	solute carrier family 14 member 1 (Kidd blood group)	SLC14A1	18	45687025	45752521	1
1558549_s_at	1.86e-42	6.71e-44	-14.9902432	88.87502	-0.236	VNN1	vanin 1	VNN1	6	132680849	132719962	-1
235749_at	7.07e-97	3.92e-99	-25.3088162	215.412598	-0.237	UGGT2	UDP-glucose glycoprotein glucosyltransferase 2	UGGT2	13	95801580	96053482	-1
39248_at	9.67e-95	5.81e-97	-24.9191328	210.502954	-0.237	AQP3	aquaporin 3 (Gill blood group)	AQP3	9	33441156	33447596	-1
204834_at	3.01e-80	2.89e-82	-22.2712003	176.780586	-0.237	FGL2	fibrinogen like 2	FGL2	7	77193369	77199848	-1
205098_at	2.42e-70	3.27e-72	-20.4368681	153.718717	-0.237	CCR1	C-C motif chemokine receptor 1	CCR1	3	46201711	46208378	-1
203868_s_at	8.97e-64	1.51e-65	-19.2020601	138.459176	-0.237	VCAM1	vascular cell adhesion molecule 1	VCAM1	1	100719684	100739045	1
211284_s_at	3.32e-139	3.4e-142	-33.1284513	314.401573	-0.238	GRN	granulin	GRN	17	44345108	44353106	1
210184_at	4.58e-58	9.4e-60	-18.1104496	125.184514	-0.238	ITGAX	integrin subunit alpha X	ITGAX	16	31355134	31382999	1
209696_at	1.42e-95	8.38e-98	-25.0700306	212.41853	-0.239	FBP1	fructose-bisphosphatase 1	FBP1	9	94603133	94640323	-1
206493_at	1.2e-88	8.74e-91	-23.8087978	196.31764	-0.239	ITGA2B	integrin subunit alpha 2b	ITGA2B	17	44372177	44389649	-1
235798_at	2.24e-79	2.23e-81	-22.1103128	174.74708	-0.239	TMEM170B	transmembrane protein 170B	TMEM170B	6	11537748	11583524	1
205076_s_at	1.95e-77	2.07e-79	-21.7529547	170.232454	-0.239	MTMR11	myotubularin related protein 11	MTMR11	1	149928651	149937523	-1
239327_at	3.78e-73	4.63e-75	-20.9595751	160.262647	-0.239			SEC14L4	22	30488902	30505711	-1
227747_at	1.1e-71	1.4e-73	-20.6882491	156.869963	-0.239	MPZL3	myelin protein zero like 3	MPZL3	11	118226690	118252365	-1
205592_at	2.28e-59	4.47e-61	-18.3612841	127.822733	-0.239	SLC4A1	solute carrier family 4 member 1 (Diego blood group)	SLC4A1	17	44248390	44268141	-1
243099_at	1.52e-125	3.05e-128	-30.5622195	282.239073	-0.24	NFAM1	NFAT activating protein with ITAM motif 1	NFAM1	22	42380407	42432403	-1
201012_at	2.3e-100	1.1e-102	-25.9462343	223.419697	-0.24	ANXA1	annexin A1	ANXA1	9	73148874	73170629	1
244650_at	6.59e-93	4.17e-95	-24.5856751	206.20869	-0.24	FAM105A	family with sequence similarity 105 member A	OTULINL	5	14581792	14616180	1
225799_at	7.71e-90	5.44e-92	-24.0258158	199.043192	-0.24	LOC101930489///MIR4435-2HG///LINC00152	uncharacterized LOC101930489///MIR4435-2 host gene///long intergenic non-protein coding RNA 152	CYTOR	2	87454781	87636740	1
210451_at	4.71e-87	3.62e-89	-23.5176583	192.589386	-0.24	PKLR	pyruvate kinase, liver and RBC	PKLR	HSCHR1_2_CTG31	94862	106457	-1
241692_at	6.38e-86	5.15e-88	-23.3099183	189.955623	-0.24			NA	NA	NA	NA	NA
239492_at	4.25e-83	3.68e-85	-22.7947578	183.419174	-0.24	SEC14L4	SEC14 like lipid binding 4	SEC14L4	22	30488902	30505711	-1
210992_x_at	9.77e-64	1.64e-65	-19.1950523	138.373427	-0.24	FCGR2C	Fc fragment of IgG receptor IIc (gene/pseudogene)	FCGR2C	1	161581339	161605662	1
213338_at	9.41e-44	3.26e-45	-15.2589314	91.897638	-0.24	TMEM158	transmembrane protein 158 (gene/pseudogene)	TMEM158	3	45224466	45226287	-1
200983_x_at	6.05e-147	3.65e-150	-34.6163205	332.717915	-0.241	CD59	CD59 molecule	CD59	11	33703010	33736639	-1
218660_at	6.3e-100	3.07e-102	-25.8664772	222.609745	-0.241	DYSF	dysferlin	DYSF	2	71453561	71686763	1
225385_s_at	1.35e-93	8.36e-96	-24.7110615	207.798671	-0.241	HNRNPLL	heterogeneous nuclear ribonucleoprotein L like	HNRNPLL	2	38561969	38603586	-1
1554453_at	3.16e-92	2.04e-94	-24.4617183	204.617038	-0.241	HNRNPLL	heterogeneous nuclear ribonucleoprotein L like	HNRNPLL	2	38561969	38603586	-1
209949_at	4.53e-86	3.64e-88	-23.3369657	190.193984	-0.241	NCF2	neutrophil cytosolic factor 2	NCF2	1	183554461	183593499	-1
1554333_at	2.64e-77	2.8e-79	-21.729106	169.927922	-0.241	DNAJA4	DnaJ heat shock protein family (Hsp40) member A4	DNAJA4	15	78264086	78282196	1
223502_s_at	1.11e-72	1.38e-74	-20.8728755	159.031452	-0.241	TNFSF13B	tumor necrosis factor superfamily member 13b	TNFSF13B	13	108251240	108308484	1
204467_s_at	5.18e-57	1.1e-58	-17.9066682	122.667507	-0.241	SNCA	synuclein alpha	SNCA	4	89700345	89838315	-1
210512_s_at	9.72e-79	9.82e-81	-21.9934147	173.251989	-0.242	VEGFA	vascular endothelial growth factor A	VEGFA	6	43770184	43786487	1
202897_at	5.01e-75	5.76e-77	-21.307697	164.618203	-0.242	SIRPA	signal regulatory protein alpha	SIRPA	20	1892726	1940592	1
204865_at	8.45e-75	9.81e-77	-21.2655368	164.100754	-0.242	CA3	carbonic anhydrase 3	CA3	8	85373436	85449040	1
204466_s_at	3.5e-63	6.02e-65	-19.0896666	136.833717	-0.242	SNCA	synuclein alpha	SNCA	4	89700345	89838315	-1
210429_at	3.38e-49	9.59e-51	-16.3671115	104.551847	-0.242	RHD	Rh blood group D antigen	RHD	1	25272393	25330445	1
201060_x_at	2.97e-144	2.07e-147	-34.1004241	326.38106	-0.243	STOM	stomatin	STOM	9	121338987	121370304	-1
223703_at	4.73e-116	1.29e-118	-28.8145073	260.143945	-0.243	C10orf11	chromosome 10 open reading frame 11	LRMDA	10	75431624	76560168	1
214606_at	6.39e-99	3.24e-101	-25.6827725	220.216901	-0.243	TSPAN2	tetraspanin 2	TSPAN2	1	115048011	115089503	-1
229738_at	1.35e-91	8.88e-94	-24.3470526	203.166675	-0.243	DNAH10	dynein axonemal heavy chain 10	DNAH10	HSCHR12_6_CTG2_1	179	109258	1
205110_s_at	1.19e-69	1.67e-71	-20.3067195	152.113536	-0.243	FGF13	fibroblast growth factor 13	FGF13	X	138614727	139222777	-1
229151_at	2.78e-56	6.07e-58	-17.765137	121.032018	-0.243	SLC14A1	solute carrier family 14 member 1 (Kidd blood group)	SLC14A1	18	45687025	45752521	1
210773_s_at	4.7e-98	2.47e-100	-25.5244078	218.195589	-0.244	FPR2	formyl peptide receptor 2	FPR2	19	51752026	51770531	1
223939_at	7.11e-87	5.52e-89	-23.4847078	192.177699	-0.244	SUCNR1	succinate receptor 1	SUCNR1	3	151873643	151884619	1
203827_at	6.87e-84	5.84e-86	-22.9392749	185.256965	-0.244	WIPI1	WD repeat domain, phosphoinositide interacting 1	WIPI1	17	68420948	68457520	-1
202201_at	4.95e-103	2.17e-105	-26.432359	229.736467	-0.245	BLVRB	biliverdin reductase B	BLVRB	19	40447765	40465826	-1
219332_at	2.91e-98	1.51e-100	-25.5626078	218.695675	-0.245	MICALL2	MICAL like 2	MICALL2	7	1428465	1459496	-1
213836_s_at	1.5e-79	1.47e-81	-22.1428103	175.156118	-0.245	WIPI1	WD repeat domain, phosphoinositide interacting 1	WIPI1	17	68420948	68457520	-1
239142_at	5.24e-74	6.23e-76	-21.1188848	162.245643	-0.245	RFESD	Rieske Fe-S domain containing	RFESD	5	95646718	95684773	1
209301_at	1.58e-67	2.35e-69	-19.9099132	146.907538	-0.245	CA2	carbonic anhydrase 2	CA2	8	85463968	85481493	1
201669_s_at	7.55e-52	1.94e-53	-16.8956723	110.408054	-0.245	MARCKS	myristoylated alanine rich protein kinase C substrate	MARCKS	6	113857345	113863475	1
1557014_a_at	3.1e-91	2.06e-93	-24.2815053	202.311082	-0.246	FAM201A	family with sequence similarity 201 member A	FAM201A	9	38620474	38624990	1
229889_at	5.78e-77	6.22e-79	-21.6660621	169.132176	-0.246	LRRC75A	leucine rich repeat containing 75A	LRRC75A	17	16441577	16492237	-1
208335_s_at	1.12e-62	1.97e-64	-18.9931548	135.906233	-0.246	ACKR1	atypical chemokine receptor 1 (Duffy blood group)	ACKR1	1	159204568	159206500	1
211794_at	8.21e-56	1.83e-57	-17.6733532	119.919203	-0.246	FYB	FYN binding protein	FYB1	5	39105252	39274528	-1
228915_at	8.67e-50	2.4e-51	-16.4857133	105.929494	-0.246	DACH1	dachshund family transcription factor 1	DACH1	13	71437966	71867204	-1
200766_at	1.39e-110	4.76e-113	-27.8096957	247.431639	-0.247	CTSD	cathepsin D	CTSD	11	1752752	1764573	-1
220945_x_at	3.41e-105	1.36e-107	-26.8282579	234.87766	-0.247	MANSC1	MANSC domain containing 1	MANSC1	HG1362_PATCH	295054	319240	-1
223423_at	1.95e-104	8.04e-107	-26.6893985	233.079948	-0.247	GPR160	G protein-coupled receptor 160	GPR160	3	170037451	170089944	1
222078_at	1.13e-94	6.81e-97	-24.9066862	210.311685	-0.247	PKLR	pyruvate kinase, liver and RBC	PKLR	HSCHR1_2_CTG31	94862	106457	-1
222764_at	6.49e-76	7.22e-78	-21.4721243	166.698715	-0.247	ASRGL1	asparaginase like 1	ASRGL1	11	62337439	62393412	1
241929_at	6.42e-74	7.66e-76	-21.1024745	162.052579	-0.247			NA	NA	NA	NA	NA
209047_at	1.89e-73	2.3e-75	-21.0152621	160.949693	-0.247	AQP1	aquaporin 1 (Colton blood group)	AQP1	7	30911720	30925517	1
209094_at	2.13e-72	2.67e-74	-20.8203698	158.519705	-0.247	DDAH1	dimethylarginine dimethylaminohydrolase 1	DDAH1	1	85318481	85578363	-1
219714_s_at	3.04e-71	3.96e-73	-20.6055077	155.836374	-0.247	CACNA2D3	calcium voltage-gated channel auxiliary subunit alpha2delta 3	CACNA2D3	3	54122427	55074557	1
1555167_s_at	1.33e-56	2.89e-58	-17.8267963	121.738648	-0.247	NAMPT	nicotinamide phosphoribosyltransferase	NAMPTP1	10	36521721	36524234	-1
225790_at	1.01e-88	7.34e-91	-23.8224731	196.470996	-0.248	MSRB3	methionine sulfoxide reductase B3	MSRB3	12	65278643	65491430	1
202436_s_at	1.09e-86	8.6e-89	-23.4499743	191.744477	-0.248	CYP1B1	cytochrome P450 family 1 subfamily B member 1	CYP1B1	2	38066973	38109902	-1
1559502_s_at	6.02e-80	5.81e-82	-22.2161034	176.08492	-0.248	LRRC25	leucine rich repeat containing 25	LRRC25	19	18391137	18397622	-1
204713_s_at	1.45e-78	1.48e-80	-21.9611692	172.861722	-0.248	F5	coagulation factor V	F5	1	169511951	169586588	-1
223922_x_at	1.18e-70	1.57e-72	-20.4956085	154.430432	-0.248	MS4A6A	membrane spanning 4-domains A6A	MS4A6A	11	60170074	60184666	-1
201670_s_at	9.75e-39	4.15e-40	-14.2015967	80.042203	-0.248	MARCKS	myristoylated alanine rich protein kinase C substrate	MARCKS	6	113857345	113863475	1
205239_at	1.41e-36	6.59e-38	-13.7331259	75.054581	-0.248	AREG	amphiregulin	AREG	4	74444999	74455005	1
219892_at	2.12e-111	7.05e-114	-27.9591699	249.277905	-0.249	TM6SF1	transmembrane 6 superfamily member 1	TM6SF1	15	83107454	83144854	1
219998_at	1.01e-80	9.54e-83	-22.358294	177.88371	-0.249	LGALSL	galectin like	LGALSL	2	64453969	64461381	1
1553169_at	1.69e-79	1.67e-81	-22.1330186	175.028953	-0.249	LRRN4	leucine rich repeat neuronal 4	LRRN4	20	6037376	6060313	-1
206643_at	5.49e-78	5.71e-80	-21.8546069	171.519142	-0.249	HAL	histidine ammonia-lyase	HAL	12	95972662	95996365	-1
203234_at	4.33e-53	1.06e-54	-17.1404613	113.519665	-0.249	UPP1	uridine phosphorylase 1	UPP1	7	48088628	48108736	1
217388_s_at	2.7e-47	8.21e-49	-15.9837419	100.112355	-0.249	KYNU	kynureninase	KYNU	2	142877613	143055833	1
224975_at	3.82e-87	2.93e-89	-23.5342858	192.819628	-0.25	NFIA	nuclear factor I A	NFIA	1	60865259	61462788	1
203591_s_at	3.44e-81	3.18e-83	-22.4445538	178.911391	-0.25	CSF3R	colony stimulating factor 3 receptor	CSF3R	1	36465669	36483322	-1
203485_at	1.35e-79	1.33e-81	-22.1511921	175.253092	-0.25	RTN1	reticulon 1	RTN1	14	59595976	59870796	-1
209474_s_at	1.32e-74	1.54e-76	-21.2296625	163.650798	-0.25	ENTPD1	ectonucleoside triphosphate diphosphohydrolase 1	ENTPD1	10	95711779	95877266	1
206146_s_at	7.36e-69	1.05e-70	-20.1589915	150.276454	-0.25	RHAG	Rh-associated glycoprotein	RHAG	6	49605175	49636839	-1
216401_x_at	5.49e-55	1.26e-56	-17.5126767	117.971751	-0.25	MLIP	muscular LMNA-interacting protein	IGKV1-37	HG2290_PATCH	406090	406611	-1
201427_s_at	1.13e-37	5.07e-39	-13.9712924	77.597329	-0.25	SEPP1	selenoprotein P, plasma, 1	SELENOP	5	42799880	42887392	-1
228532_at	1.45e-120	3.45e-123	-29.6428521	270.723773	-0.251	C1orf162	chromosome 1 open reading frame 162	C1orf162	1	111473792	111478512	1
218424_s_at	2.45e-96	1.39e-98	-25.210182	214.214288	-0.251	STEAP3	STEAP3 metalloreductase	STEAP3	2	119222447	119265652	1
213624_at	9.81e-77	1.06e-78	-21.6235613	168.605771	-0.251	SMPDL3A	sphingomyelin phosphodiesterase acid like 3A	SMPDL3A	6	122789049	122809720	1
206025_s_at	7.3e-70	1.01e-71	-20.3468296	152.612411	-0.251	TNFAIP6	TNF alpha induced protein 6	TNFAIP6	2	151357592	151380046	1
208352_x_at	7.44e-66	1.17e-67	-19.5954828	143.287545	-0.251	ANK1	ankyrin 1	ANK1	8	41653220	41896741	-1
226726_at	2.14e-143	1.64e-146	-33.9321294	324.281383	-0.252	MBOAT2	membrane bound O-acyltransferase domain containing 2	MBOAT2	2	8852690	9003747	-1
210547_x_at	1.41e-85	1.15e-87	-23.2469555	189.164355	-0.252	ICA1	islet cell autoantigen 1	ICA1	7	8113181	8262687	-1
207008_at	2.16e-70	2.91e-72	-20.446343	153.845526	-0.252	CXCR2	C-X-C motif chemokine receptor 2	CXCR2	2	218125289	218137251	1
206715_at	7.54e-56	1.68e-57	-17.6806429	120.007522	-0.252	TFEC	transcription factor EC	TFEC	7	115935148	116159896	-1
218718_at	1.72e-60	3.23e-62	-18.5768587	130.817451	-0.253	PDGFC	platelet derived growth factor C	PDGFC	4	156760454	156971799	-1
203980_at	1.44e-57	3.02e-59	-18.0139696	124.031143	-0.253	FABP4	fatty acid binding protein 4	FABP4	8	81477651	81483239	-1
207717_s_at	1.9e-120	4.58e-123	-29.6205081	270.256085	-0.254	PKP2	plakophilin 2	PKP2	12	32790745	32896798	-1
206209_s_at	2.47e-95	1.47e-97	-25.0261519	211.847885	-0.254	CA4	carbonic anhydrase 4	CA4	17	60147838	60170899	1
213119_at	6.42e-90	4.5e-92	-24.0405916	199.271267	-0.254	SLC36A1	solute carrier family 36 member 1	SLC36A1	5	151437046	151492379	1
207815_at	7.6e-90	5.35e-92	-24.0271307	199.077271	-0.254	PF4V1	platelet factor 4 variant 1	PF4V1	4	73853296	73854483	1
215054_at	9.97e-68	1.47e-69	-19.9473393	147.62121	-0.254	RGL3///EPOR	ral guanine nucleotide dissociation stimulator like 3///erythropoietin receptor	EPOR	19	11377207	11384343	-1
205922_at	2.17e-60	4.1e-62	-18.5573562	130.514838	-0.254	VNN2	vanin 2	VNN2	6	132743870	132763459	-1
223552_at	2.15e-52	5.45e-54	-17.0028343	111.988746	-0.254	LRRC4	leucine rich repeat containing 4	LRRC4	7	128027071	128032128	-1
235086_at	3.82e-39	1.6e-40	-14.2885731	81.150741	-0.254	THBS1	thrombospondin 1	THBS1	15	39580130	39599466	1
221142_s_at	5.65e-98	2.99e-100	-25.5094729	217.986816	-0.255	PECR	peroxisomal trans-2-enoyl-CoA reductase	PECR	2	215996329	216082955	-1
210986_s_at	8.48e-92	5.54e-94	-24.3838731	203.664148	-0.255	TPM1	tropomyosin 1 (alpha)	TPM1	15	63042481	63071915	1
202855_s_at	5.78e-87	4.47e-89	-23.5012261	192.393125	-0.255	MIR6787///SLC16A3	microRNA 6787///solute carrier family 16 member 3	SLC16A3	17	82217878	82261129	1
212993_at	8.67e-79	8.73e-81	-22.0026647	173.385514	-0.255	NACC2	NACC family member 2	NACC2	9	136006537	136095289	-1
217889_s_at	2.23e-74	2.62e-76	-21.1876975	163.124466	-0.255	CYBRD1	cytochrome b reductase 1	CYBRD1	2	171522247	171558129	1
201360_at	4.52e-121	1.05e-123	-29.7366048	271.907407	-0.256	CST3	cystatin C	CST3	20	23626706	23638556	-1
228058_at	1.81e-82	1.62e-84	-22.6785384	181.932664	-0.256	ZG16B	zymogen granule protein 16B	ZG16B	HSCHR16_5_CTG1	9718	19047	1
216950_s_at	7.68e-81	7.21e-83	-22.3802477	178.165684	-0.256	FCGR1CP///FCGR1B///FCGR1A	Fc fragment of IgG receptor Ic, pseudogene///Fc fragment of IgG receptor Ib///Fc fragment of IgG receptor Ia	FCGR1BP	1	121087395	121096152	1
216833_x_at	2.34e-72	2.94e-74	-20.8127361	158.375082	-0.256	GYPB	glycophorin B (MNS blood group)	GYPB	4	143996104	144019380	-1
221958_s_at	3.56e-72	4.48e-74	-20.7791164	158.005082	-0.256	WLS	wntless Wnt ligand secretion mediator	WLS	1	68098473	68233120	-1
219666_at	2.26e-50	6.1e-52	-16.6025777	107.20198	-0.256	MS4A6A	membrane spanning 4-domains A6A	MS4A6A	11	60170074	60184666	-1
203922_s_at	4.14e-125	8.69e-128	-30.4793748	281.285937	-0.257	CYBB	cytochrome b-245 beta chain	CYBB	X	37780018	37816994	1
1555349_a_at	1.77e-91	1.16e-93	-24.32592	202.806637	-0.257	ITGB2	integrin subunit beta 2	ITGB2	21	44885948	44932079	-1
220496_at	7.21e-81	6.76e-83	-22.385401	178.218608	-0.257	CLEC1B	C-type lectin domain family 1 member B	CLEC1B	12	9985642	10013424	-1
207087_x_at	5.53e-69	7.87e-71	-20.1824251	150.556492	-0.257	ANK1	ankyrin 1	ANK1	8	41653220	41896741	-1
205789_at	6.05e-68	8.9e-70	-19.987907	148.146657	-0.257	CD1D	CD1d molecule	CD1D	1	158178015	158186427	1
206877_at	1.82e-62	3.21e-64	-18.9534776	135.409347	-0.257	MXD1	MAX dimerization protein 1	MXD1	2	69897688	69942945	1
227184_at	9.72e-142	8.54e-145	-33.6120043	320.325015	-0.258	PTAFR	platelet activating factor receptor	PTAFR	1	28147166	28194083	-1
205927_s_at	1.2e-127	2.29e-130	-30.9503272	287.140436	-0.258	CTSE	cathepsin E	CTSE	1	206008535	206023909	-1
202391_at	1.81e-93	1.13e-95	-24.6878116	207.386345	-0.258	BASP1	brain abundant membrane attached signal protein 1	BASP1	5	17065598	17276843	1
207085_x_at	9.25e-83	8.09e-85	-22.7330434	182.62571	-0.258	CSF2RA	colony stimulating factor 2 receptor alpha subunit	CSF2RA	Y	1268779	1325373	1
209585_s_at	6.99e-78	7.29e-80	-21.8352547	171.238128	-0.258	MINPP1	multiple inositol-polyphosphate phosphatase 1	MINPP1	10	87504875	87553461	1
230972_at	1.47e-73	1.79e-75	-21.035132	161.176567	-0.258	ANKRD9	ankyrin repeat domain 9	ANKRD9	14	102501767	102509824	-1
201425_at	6.04e-147	3.54e-150	-34.6189189	332.751501	-0.259	ALDH2	aldehyde dehydrogenase 2 family (mitochondrial)	ALDH2	12	111766887	111817532	1
205639_at	1.86e-112	5.89e-115	-28.1535612	251.77285	-0.259	AOAH	acyloxyacyl hydrolase	AOAH	7	36509308	36724549	-1
241652_x_at	4.28e-109	1.52e-111	-27.5387555	243.853144	-0.259	LIN7A	lin-7 homolog A, crumbs cell polarity complex component	LIN7A	12	80792520	80937934	-1
220474_at	4.04e-93	2.55e-95	-24.6242033	206.694512	-0.259	SLC25A21	solute carrier family 25 member 21	SLC25A21	14	36677921	37172606	-1
202888_s_at	3.52e-85	2.9e-87	-23.1746631	188.236173	-0.259	ANPEP	alanyl aminopeptidase, membrane	ANPEP	15	89784875	89815401	-1
215176_x_at	6.17e-76	6.84e-78	-21.4764276	166.640365	-0.259	IGK///IGKC	immunoglobulin kappa locus///immunoglobulin kappa constant	IGKV1-39	HG2290_PATCH	428451	428972	-1
202219_at	1.35e-60	2.54e-62	-18.5966085	131.045112	-0.259	SLC6A8	solute carrier family 6 member 8	SLC6A8	X	153687926	153696591	1
205640_at	6.26e-58	1.29e-59	-18.0840599	124.823642	-0.259	ALDH3B1	aldehyde dehydrogenase 3 family member B1	ALDH3B1	11	68008563	68029282	1
220751_s_at	2.78e-69	3.9e-71	-20.2386592	151.259892	-0.26	FAXDC2	fatty acid hydroxylase domain containing 2	FAXDC2	5	154818492	154859252	-1
230840_at	2.3e-64	3.79e-66	-19.3141389	139.835034	-0.26	SMIM1	small integral membrane protein 1 (Vel blood group)	SMIM1	1	3772655	3776709	1
236045_x_at	6.13e-96	3.56e-98	-25.1368238	213.254434	-0.261			DOC2B	HSCHR17_1_CTG1	82789	120568	-1
208501_at	1.2e-92	7.59e-95	-24.538992	205.610087	-0.261	GFI1B	growth factor independent 1B transcriptional repressor	GFI1B	9	132944000	132991687	1
1552798_a_at	2.61e-91	1.73e-93	-24.2950252	202.493972	-0.261	TLR4	toll like receptor 4	TLR4	9	117704175	117724735	1
206514_s_at	3.18e-87	2.43e-89	-23.5487327	192.984133	-0.261	CYP4F2///CYP4F3	cytochrome P450 family 4 subfamily F member 2///cytochrome P450 family 4 subfamily F member 3	CYP4F3	19	15640795	15662825	1
202948_at	8.54e-68	1.26e-69	-19.9599568	147.798891	-0.261	IL1R1	interleukin 1 receptor type 1	IL1R1	2	102063933	102179874	1
214523_at	6.13e-108	2.24e-110	-27.3284545	241.279016	-0.262	CEBPE	CCAAT/enhancer binding protein epsilon	CEBPE	14	23117036	23120256	-1
1553295_at	1.27e-96	7.13e-99	-25.26219	214.838904	-0.262	ABCA13	ATP binding cassette subfamily A member 13	ABCA13	7	48171458	48647497	1
1556034_s_at	7.3e-83	6.38e-85	-22.7517034	182.859751	-0.262	MTMR11	myotubularin related protein 11	MTMR11	1	149928651	149937523	-1
224707_at	8.57e-134	1.19e-136	-32.1033319	301.637406	-0.263	CYSTM1	cysteine rich transmembrane module containing 1	CYSTM1	5	140175072	140282052	1
232068_s_at	3.02e-83	2.61e-85	-22.8217355	183.749958	-0.263	TLR4	toll like receptor 4	TLR4	9	117704175	117724735	1
204007_at	1.8e-71	2.31e-73	-20.6483047	156.292016	-0.263	FCGR3B	Fc fragment of IgG receptor IIIb	FCGR3B	1	161623196	161631963	-1
204161_s_at	2.97e-86	2.37e-88	-23.3705216	190.737335	-0.264	ENPP4	ectonucleotide pyrophosphatase/phosphodiesterase 4 (putative)	ENPP4	6	46129964	46146699	1
223168_at	1.73e-82	1.54e-84	-22.6823052	181.994985	-0.264	RHOU	ras homolog family member U	RHOU	HG2002_PATCH	312483	323668	1
211643_x_at	5.4e-77	5.81e-79	-21.6714416	169.198559	-0.264	IGK///IGKC	immunoglobulin kappa locus///immunoglobulin kappa constant	NA	NA	NA	NA	NA
202295_s_at	4.1e-112	1.31e-114	-28.0906923	251.004306	-0.265	CTSH	cathepsin H	CTSH	15	78921058	78949574	-1
222071_s_at	1.61e-106	6.23e-109	-27.0687556	237.928753	-0.265	SLCO4C1	solute carrier organic anion transporter family member 4C1	SLCO4C1	5	102233986	102296350	-1
206420_at	5.49e-90	3.84e-92	-24.0529428	199.433203	-0.265	IGSF6	immunoglobulin superfamily member 6	IGSF6	HG926_PATCH	1452220	1465278	1
224970_at	1.25e-81	1.14e-83	-22.5249812	179.996323	-0.265	NFIA	nuclear factor I A	NFIA	1	60865259	61462788	1
206026_s_at	1.1e-79	1.08e-81	-22.1676324	175.473725	-0.265	TNFAIP6	TNF alpha induced protein 6	TNFAIP6	2	151357592	151380046	1
209930_s_at	2.13e-67	3.18e-69	-19.8854929	146.82455	-0.265	NFE2	nuclear factor, erythroid 2	NFE2	12	54292107	54301259	-1
206023_at	2.57e-65	4.08e-67	-19.4943822	142.051922	-0.265	NMU	neuromedin U	NMU	4	55595229	55636747	-1
204122_at	2.26e-124	4.79e-127	-30.344286	279.503446	-0.266	TYROBP	TYRO protein tyrosine kinase binding protein	TYROBP	19	35904401	35908301	-1
223136_at	8.84e-99	4.51e-101	-25.6568752	219.927133	-0.266	AIG1	androgen induced 1	AIG1	6	143060496	143341058	1
204546_at	1.35e-82	1.19e-84	-22.7027909	182.254863	-0.266	KIAA0513	KIAA0513	KIAA0513	16	85027709	85094230	1
210119_at	2.02e-75	2.29e-77	-21.3809043	165.551837	-0.267	KCNJ15	potassium voltage-gated channel subfamily J member 15	KCNJ15	21	38155549	38307357	1
219630_at	6.63e-66	1.04e-67	-19.6049569	143.412992	-0.267	PDZK1IP1	PDZK1 interacting protein 1	PDZK1IP1	1	47183582	47191398	-1
226841_at	1.88e-60	3.55e-62	-18.5692868	130.657914	-0.267	MPEG1	macrophage expressed 1	MPEG1	11	59208510	59213474	-1
203986_at	6.28e-106	2.45e-108	-26.9619486	236.551495	-0.268	FAM47E-STBD1///FAM47E///STBD1	FAM47E-STBD1 readthrough///family with sequence similarity 47 member E///starch binding domain 1	FAM47E-STBD1	4	76251721	76311129	1
210873_x_at	1.11e-101	5.03e-104	-26.1870977	226.714661	-0.268	APOBEC3A_B///APOBEC3A	APOBEC3A and APOBEC3B deletion hybrid///apolipoprotein B mRNA editing enzyme catalytic subunit 3A	APOBEC3A	22	38952741	38963184	1
223120_at	1.55e-94	9.36e-97	-24.8819119	210.018511	-0.268	FUCA2	fucosidase, alpha-L- 2, plasma	FUCA2	6	143493961	143511842	-1
239205_s_at	2.05e-76	2.25e-78	-21.5642699	167.852563	-0.268	CR1L///CR1	complement component 3b/4b receptor 1-like///complement component 3b/4b receptor 1 (Knops blood group)	CR1L	1	207645113	207738416	1
228094_at	1.93e-70	2.59e-72	-20.4556742	153.952543	-0.268	JAML	junction adhesion molecule like	JAML	11	118193725	118226323	-1
218404_at	1.38e-98	7.05e-101	-25.6221306	219.483851	-0.269	SNX10	sorting nexin 10	SNX10	7	26291862	26374383	1
221210_s_at	3.18e-95	1.9e-97	-25.0062121	211.604734	-0.269	NPL	N-acetylneuraminate pyruvate lyase	NPL	1	182789293	182831017	1
227177_at	1.29e-88	9.4e-91	-23.8031651	196.248282	-0.269	CORO2A	coronin 2A	CORO2A	9	98120975	98193206	-1
216560_x_at	1.65e-46	5.14e-48	-15.8245377	98.297742	-0.269	IGLC1	immunoglobulin lambda constant 1	IGLV3-10	22	22811747	22812281	1
221541_at	2.83e-105	1.11e-107	-26.8441252	235.097288	-0.27	CRISPLD2	cysteine rich secretory protein LCCL domain containing 2	CRISPLD2	16	84819981	84920768	1
219229_at	1.36e-74	1.59e-76	-21.2271711	163.619965	-0.27	SLCO3A1	solute carrier organic anion transporter family member 3A1	SLCO3A1	15	91853708	92172435	1
221485_at	7.13e-152	2.35e-155	-35.5956929	344.648718	-0.271	B4GALT5	beta-1,4-galactosyltransferase 5	B4GALT5	20	49632945	49713908	-1
226188_at	1.52e-134	2.04e-137	-32.2447695	303.271998	-0.271	LGALSL	galectin like	LGALSL	2	64453969	64461381	1
232277_at	2.32e-112	7.38e-115	-28.1358865	251.481437	-0.271	SLC28A3	solute carrier family 28 member 3	SLC28A3	9	84275457	84340758	-1
1568870_at	2.03e-82	1.83e-84	-22.6689858	181.814533	-0.271	SLC24A4	solute carrier family 24 member 4	SLC24A4	14	92322581	92501481	1
200832_s_at	1.52e-80	1.44e-82	-22.3257794	177.474794	-0.271	SCD	stearoyl-CoA desaturase	SCD	10	100346508	100364837	1
1557359_at	1.08e-75	1.21e-77	-21.4311853	166.182054	-0.271	LINC01268	long intergenic non-protein coding RNA 1268	MROCKI	6	113868013	113873464	-1
203949_at	2.88e-82	2.6e-84	-22.6413195	181.160392	-0.272	MPO	myeloperoxidase	MPO	17	58269855	58280935	-1
209962_at	8.66e-72	1.1e-73	-20.7072794	157.106032	-0.272	EPOR	erythropoietin receptor	EPOR	19	11377207	11384343	-1
219672_at	5.88e-81	5.49e-83	-22.4016932	178.172991	-0.273	AHSP	alpha hemoglobin stabilizing protein	AHSP	16	31527876	31528803	1
223670_s_at	2.68e-65	4.26e-67	-19.490897	141.913435	-0.273	HEMGN	hemogen	HEMGN	9	97926791	97944856	-1
211506_s_at	4.88e-38	2.15e-39	-14.0506314	78.405717	-0.273	CXCL8	C-X-C motif chemokine ligand 8	CXCL8	4	73740519	73747379	1
235568_at	3.07e-105	1.21e-107	-26.8368563	234.961857	-0.274	MCEMP1	mast cell expressed membrane protein 1	MCEMP1	19	7677088	7679833	1
210452_x_at	1.7e-103	7.31e-106	-26.517102	230.867006	-0.274	CYP4F2	cytochrome P450 family 4 subfamily F member 2	CYP4F2	19	15877893	15900528	-1
205442_at	3.93e-98	2.06e-100	-25.5385693	218.364599	-0.274	MFAP3L	microfibrillar associated protein 3 like	MFAP3L	4	169986597	170033031	-1
202728_s_at	1.46e-82	1.3e-84	-22.6961045	182.15852	-0.274	LTBP1	latent transforming growth factor beta binding protein 1	LTBP1	2	32946472	33399509	1
214511_x_at	5.07e-75	5.84e-77	-21.3066655	164.61663	-0.274	FCGR1B	Fc fragment of IgG receptor Ib	FCGR1BP	1	121087395	121096152	1
211372_s_at	3.31e-49	9.38e-51	-16.3689665	104.565064	-0.274	IL1R2	interleukin 1 receptor type 2	IL1R2	2	101991824	102029018	1
218872_at	1.07e-117	2.75e-120	-29.1167465	264.058413	-0.275	TESC	tescalcin	TESC	12	117038923	117099479	-1
211889_x_at	1.97e-117	5.16e-120	-29.0673027	263.359255	-0.275	CEACAM1	carcinoembryonic antigen related cell adhesion molecule 1	CEACAM1	19	42507304	42561234	-1
209687_at	1.82e-58	3.67e-60	-18.1879646	126.114537	-0.275	CXCL12	C-X-C motif chemokine ligand 12	CXCL12	10	44370165	44386493	-1
201109_s_at	5.61e-48	1.66e-49	-16.1218608	101.706287	-0.275	THBS1	thrombospondin 1	THBS1	15	39580130	39599466	1
203765_at	6.06e-141	5.66e-144	-33.4591221	318.486011	-0.276	GCA	grancalcin	GCA	2	162318839	162371595	1
229560_at	3.7e-90	2.55e-92	-24.0849643	199.841386	-0.276	TLR8	toll like receptor 8	TLR8	X	12906620	12923169	1
230263_s_at	1.15e-84	9.53e-87	-23.0813423	187.062122	-0.276	DOCK5	dedicator of cytokinesis 5	DOCK5	8	25184689	25418082	1
210140_at	3.71e-139	3.87e-142	-33.1180911	314.23523	-0.277	CST7	cystatin F	CST7	20	24949269	24959928	1
1554503_a_at	6.75e-107	2.58e-109	-27.1375492	238.82482	-0.277	OSCAR	osteoclast associated, immunoglobulin-like receptor	OSCAR	HSCHR19LRC_COX2_CTG3_1	69048	77107	-1
222670_s_at	2.33e-102	1.04e-104	-26.3098402	228.282506	-0.277	MAFB	MAF bZIP transcription factor B	MAFB	20	40685848	40689236	-1
201110_s_at	1.89e-42	6.82e-44	-14.9887922	88.814404	-0.277	THBS1	thrombospondin 1	THBS1	15	39580130	39599466	1
202990_at	8.32e-142	7.01e-145	-33.6280407	320.572322	-0.278	PYGL	phosphorylase, glycogen, liver	PYGL	14	50857891	50944734	-1
208540_x_at	8.74e-141	8.48e-144	-33.4264287	318.087344	-0.278			S100A11P1	7	103262000	103262311	1
211734_s_at	2.68e-124	5.73e-127	-30.3300493	279.319803	-0.278	FCER1A	Fc fragment of IgE receptor Ia	FCER1A	HG2577_PATCH	41540	60050	1
220404_at	1.42e-106	5.45e-109	-27.0792018	238.1156	-0.278	ADGRG3	adhesion G protein-coupled receptor G3	ADGRG3	16	57668277	57689378	1
223767_at	1.89e-98	9.78e-101	-25.5966294	219.157453	-0.278	GPR84	G protein-coupled receptor 84	GPR84	12	54362445	54364487	-1
210504_at	6.14e-89	4.44e-91	-23.8616842	196.981846	-0.278	KLF1	Kruppel like factor 1	KLF1	19	12884422	12887201	-1
218857_s_at	2.65e-87	2.02e-89	-23.563472	193.196577	-0.278	ASRGL1	asparaginase like 1	ASRGL1	11	62337439	62393412	1
204081_at	4.16e-80	4e-82	-22.2454737	176.45002	-0.278	NRGN	neurogranin	NRGN	11	124739939	124747210	1
235670_at	1.65e-100	7.77e-103	-25.9735498	223.975009	-0.279	STX11	syntaxin 11	STX11	6	144149970	144191939	1
205389_s_at	8.98e-74	1.08e-75	-21.0753756	161.708796	-0.279	ANK1	ankyrin 1	ANK1	8	41653220	41896741	-1
205681_at	3.05e-98	1.59e-100	-25.5587744	218.591185	-0.28	BCL2A1	BCL2 related protein A1	BCL2A1	15	79960892	79971196	-1
211412_at	1.96e-92	1.26e-94	-24.4997541	205.115106	-0.28	PADI4	peptidyl arginine deiminase 4	NA	NA	NA	NA	NA
226818_at	1.01e-71	1.29e-73	-20.6951334	156.875106	-0.28	MPEG1	macrophage expressed 1	MPEG1	11	59208510	59213474	-1
227654_at	6.83e-65	1.1e-66	-19.413989	141.038056	-0.28	FAM65C	family with sequence similarity 65 member C	RIPOR3	20	50585180	50692021	-1
205786_s_at	2.27e-146	1.46e-149	-34.5035756	331.327813	-0.281	ITGAM	integrin subunit alpha M	ITGAM	16	31259967	31332892	1
204006_s_at	4.66e-60	8.94e-62	-18.4935104	129.803384	-0.281	FCGR3B///FCGR3A	Fc fragment of IgG receptor IIIb///Fc fragment of IgG receptor IIIa	FCGR3B	1	161623196	161631963	-1
209774_x_at	1.08e-41	4.02e-43	-14.830349	87.04596	-0.281	CXCL2	C-X-C motif chemokine ligand 2	CXCL2	4	74097040	74099196	-1
210004_at	2.75e-132	4.17e-135	-31.8191384	297.975628	-0.282	OLR1	oxidized low density lipoprotein receptor 1	OLR1	12	10158301	10172138	-1
221802_s_at	8.98e-94	5.52e-96	-24.7434451	208.223423	-0.282	SHTN1	shootin 1	SHTN1	10	116881477	117126586	-1
223809_at	8.45e-78	8.83e-80	-21.8201591	171.068991	-0.282	RGS18	regulator of G-protein signaling 18	RGS18	1	192158462	192185815	1
208949_s_at	4.62e-132	7.19e-135	-31.7756591	297.51979	-0.283	LGALS3	lectin, galactoside binding soluble 3	LGALS3	14	55121352	55148022	1
206464_at	5.17e-99	2.59e-101	-25.700098	220.434344	-0.283	BMX	BMX non-receptor tyrosine kinase	BMX	X	15464246	15556529	1
221627_at	3.25e-97	1.79e-99	-25.3698491	216.265401	-0.283	TRIM10	tripartite motif containing 10	TRIM10	6	30151943	30161211	-1
216984_x_at	5.03e-65	8.08e-67	-19.4391362	141.335388	-0.283	IGLJ3///IGLV1-44///CKAP2///IGLV@///IGLC1	immunoglobulin lambda joining 3///immunoglobulin lambda variable 1-44///cytoskeleton associated protein 2///immunoglobulin lambda variable cluster///immunoglobulin lambda constant 1	NA	NA	NA	NA	NA
213006_at	4.05e-114	1.17e-116	-28.4606402	255.618348	-0.284	CEBPD	CCAAT/enhancer binding protein delta	NA	NA	NA	NA	NA
203799_at	5.5e-112	1.77e-114	-28.0672969	250.695613	-0.284	LY75-CD302///CD302///LY75	LY75-CD302 readthrough///CD302 molecule///lymphocyte antigen 75	CD302	2	159768628	159798255	-1
211163_s_at	1.03e-83	8.81e-86	-22.9069751	184.841749	-0.284	TNFRSF10C	TNF receptor superfamily member 10c	TNFRSF10C	8	23102921	23118759	1
205391_x_at	5.58e-72	7.06e-74	-20.7428176	157.545624	-0.284	ANK1	ankyrin 1	ANK1	8	41653220	41896741	-1
204714_s_at	8.65e-116	2.39e-118	-28.76599	259.541558	-0.285	F5	coagulation factor V	F5	1	169511951	169586588	-1
220384_at	4.26e-91	2.85e-93	-24.2559333	202.012535	-0.285	NME8	NME/NM23 family member 8	NME8	7	37848597	37900397	1
214627_at	4.27e-72	5.4e-74	-20.7642491	157.803586	-0.285	EPX	eosinophil peroxidase	EPX	17	58192726	58205174	1
238513_at	1.69e-94	1.03e-96	-24.8745226	209.924018	-0.286	PRRG4	proline rich and Gla domain 4	PRRG4	11	32829675	32858120	1
1552553_a_at	2e-82	1.8e-84	-22.6701852	181.83698	-0.286	NLRC4	NLR family CARD domain containing 4	NLRC4	2	32224453	32265770	-1
201131_s_at	2.2e-78	2.25e-80	-21.9280238	172.445904	-0.286	CDH1	cadherin 1	CDH1	16	68737292	68835540	1
219669_at	4.44e-78	4.6e-80	-21.8716955	171.710206	-0.286	CD177	CD177 molecule	CD177	19	43353686	43364395	1
210262_at	3.95e-101	1.84e-103	-26.0860424	225.374284	-0.287	CRISP2	cysteine rich secretory protein 2	CRISP2	6	49692358	49714703	-1
226794_at	7.19e-97	4.01e-99	-25.3069991	215.444947	-0.287	STXBP5	syntaxin binding protein 5	STXBP5	6	147203710	147391010	1
216576_x_at	1.26e-78	1.28e-80	-21.9724416	172.974531	-0.287	IGK///IGKC	immunoglobulin kappa locus///immunoglobulin kappa constant	NA	NA	NA	NA	NA
204232_at	1.78e-130	3e-133	-31.4781843	293.815374	-0.288	FCER1G	Fc fragment of IgE receptor Ig	FCER1G	1	161215234	161220699	1
202435_s_at	2.23e-100	1.06e-102	-25.9491175	223.632403	-0.288	CYP1B1	cytochrome P450 family 1 subfamily B member 1	CYP1B1	2	38066973	38109902	-1
202437_s_at	2.7e-93	1.7e-95	-24.6559296	207.111969	-0.288	CYP1B1	cytochrome P450 family 1 subfamily B member 1	CYP1B1	2	38066973	38109902	-1
229770_at	2.72e-78	2.8e-80	-21.9108593	172.206349	-0.288	GLT1D1	glycosyltransferase 1 domain containing 1	GLT1D1	12	128853427	128984968	1
206698_at	2.06e-70	2.78e-72	-20.4500175	153.869394	-0.288	XK	X-linked Kx blood group	XK	X	37685791	37732130	1
217977_at	3.24e-123	7.24e-126	-30.1294977	276.866454	-0.289	MSRB1	methionine sulfoxide reductase B1	MSRB1	HG401_PATCH	4377	9347	-1
203973_s_at	9.96e-119	2.48e-121	-29.3061386	266.408208	-0.289	CEBPD	CCAAT/enhancer binding protein delta	CEBPD	8	47736913	47738164	-1
212657_s_at	2.37e-89	1.69e-91	-23.9370271	197.953254	-0.29	IL1RN	interleukin 1 receptor antagonist	IL1RN	2	113099315	113134016	1
206277_at	3.37e-113	1.03e-115	-28.2902824	253.441132	-0.291	P2RY2	purinergic receptor P2Y2	P2RY2	11	73216664	73242427	1
228325_at	3.98e-105	1.59e-107	-26.8159845	234.707477	-0.291	SPIDR	scaffolding protein involved in DNA repair	NA	NA	NA	NA	NA
227038_at	1.89e-98	9.77e-101	-25.5966555	219.114644	-0.291	SGMS2	sphingomyelin synthase 2	SGMS2	4	107824563	107915047	1
206111_at	1.72e-122	3.87e-125	-29.997159	275.075309	-0.292	RNASE2	ribonuclease A family member 2	RNASE2	14	20955487	20956436	1
210036_s_at	6.32e-110	2.19e-112	-27.6904628	245.915156	-0.292	KCNH2	potassium voltage-gated channel subfamily H member 2	KCNH2	7	150944064	150978394	-1
224341_x_at	1.87e-97	1.01e-99	-25.4142551	216.804096	-0.292	TLR4	toll like receptor 4	TLR4	9	117704175	117724735	1
206077_at	9.37e-81	8.81e-83	-22.3644996	177.966211	-0.292	KEL	Kell blood group, metallo-endopeptidase	KEL	HSCHR7_2_CTG6	964181	985748	-1
206120_at	6.33e-60	1.22e-61	-18.468202	129.48803	-0.292	CD33	CD33 molecule	CD33	19	51217033	51243860	1
206655_s_at	1.1e-93	6.8e-96	-24.7271743	208.033196	-0.293	SEPT5-GP1BB///SEPT5///GP1BB	SEPT5-GP1BB readthrough///septin 5///glycoprotein Ib platelet beta subunit	GP1BB	22	19723539	19724776	1
1560034_a_at	3.21e-118	8.1e-121	-29.2129357	265.175012	-0.294	FCN1	ficolin 1	FCN1	9	134903232	134917954	-1
209212_s_at	1.28e-108	4.63e-111	-27.4517375	242.851208	-0.295	KLF5	Kruppel like factor 5	KLF5	13	73054976	73077541	1
206283_s_at	2.91e-107	1.1e-109	-27.204465	239.714523	-0.295	TAL1	TAL bHLH transcription factor 1, erythroid differentiation factor	TAL1	1	47216290	47232225	-1
223280_x_at	9.14e-76	1.02e-77	-21.4447667	166.290512	-0.295	MS4A6A	membrane spanning 4-domains A6A	MS4A6A	11	60170074	60184666	-1
214407_x_at	1.6e-68	2.32e-70	-20.0956251	149.391179	-0.295	GYPB	glycophorin B (MNS blood group)	GYPB	4	143996104	144019380	-1
211429_s_at	1.84e-115	5.11e-118	-28.7063553	258.821703	-0.296	SERPINA1	serpin family A member 1	SERPINA1	HSCHR14_7_CTG1	1493319	1507265	-1
229584_at	3.43e-80	3.29e-82	-22.2608847	176.653482	-0.296	LRRK2	leucine rich repeat kinase 2	LRRK2	12	40196744	40369285	1
205838_at	2.01e-61	3.69e-63	-18.754414	132.960327	-0.296	GYPA	glycophorin A (MNS blood group)	GYPA	4	144109303	144140751	-1
201839_s_at	3.7e-104	1.54e-106	-26.6385097	232.436303	-0.297	EPCAM	epithelial cell adhesion molecule	EPCAM	2	47345158	47387601	1
206494_s_at	1.27e-95	7.46e-98	-25.0791587	212.5104	-0.297	ITGA2B	integrin subunit alpha 2b	ITGA2B	17	44372177	44389649	-1
227265_at	1.1e-72	1.37e-74	-20.8736446	159.144148	-0.297	FGL2	fibrinogen like 2	FGL2	7	77193369	77199848	-1
217963_s_at	7.69e-91	5.22e-93	-24.2087302	201.393476	-0.298	BEX3	brain expressed X-linked 3	BEX3	X	103376299	103378301	1
205403_at	6.28e-57	1.35e-58	-17.8901768	122.472561	-0.298	IL1R2	interleukin 1 receptor type 2	IL1R2	2	101991824	102029018	1
225061_at	1.77e-113	5.35e-116	-28.3414911	254.206104	-0.299	DNAJA4	DnaJ heat shock protein family (Hsp40) member A4	DNAJA4	15	78264086	78282196	1
219434_at	1.72e-89	1.23e-91	-23.9623442	198.276945	-0.299	TREM1	triggering receptor expressed on myeloid cells 1	TREM1	6	41267100	41286682	-1
224356_x_at	1.31e-75	1.47e-77	-21.4159618	165.9283	-0.299	MS4A6A	membrane spanning 4-domains A6A	MS4A6A	11	60170074	60184666	-1
223669_at	2.91e-62	5.18e-64	-18.9146079	134.788589	-0.299	HEMGN	hemogen	HEMGN	9	97926791	97944856	-1
211661_x_at	1.14e-129	1.98e-132	-31.3278348	291.841504	-0.3	PTAFR	platelet activating factor receptor	PTAFR	1	28147166	28194083	-1
205863_at	3.33e-104	1.39e-106	-26.6468713	232.271193	-0.3	S100A12	S100 calcium binding protein A12	S100A12	1	153373711	153375621	-1
205568_at	8.54e-71	1.13e-72	-20.5219298	154.759554	-0.3	AQP9	aquaporin 9	AQP9	15	58138169	58185914	1
211883_x_at	8.94e-138	1.05e-140	-32.8524974	310.875199	-0.301	CEACAM1	carcinoembryonic antigen related cell adhesion molecule 1	CEACAM1	19	42507304	42561234	-1
244297_at	1.21e-108	4.35e-111	-27.4566625	242.858842	-0.301	ANKRD18A	ankyrin repeat domain 18A	ANKRD18A	9	38540567	38620596	-1
226806_s_at	7.13e-101	3.35e-103	-26.0391198	224.785196	-0.301	NFIA	nuclear factor I A	NFIA	1	60865259	61462788	1
209791_at	3.18e-85	2.61e-87	-23.1828462	188.353693	-0.301	PADI2	peptidyl arginine deiminase 2	PADI2	HG1343_HG173_HG459_PATCH	1481961	1534651	-1
239206_at	2.91e-67	4.37e-69	-19.8599833	146.567815	-0.301	CR1L	complement component 3b/4b receptor 1-like	CR1L	1	207645113	207738416	1
237515_at	1.29e-92	8.24e-95	-24.5326143	205.547337	-0.303	TMEM56	transmembrane protein 56	TLCD4	1	95117292	95197607	1
210511_s_at	5.04e-88	3.76e-90	-23.6947223	194.861698	-0.304	INHBA	inhibin beta A subunit	INHBA	7	41667168	41705834	-1
220416_at	1.66e-78	1.69e-80	-21.9504229	172.725899	-0.304	ATP8B4	ATPase phospholipid transporting 8B4 (putative)	ATP8B4	15	49858238	50182817	-1
208438_s_at	2.45e-147	1.39e-150	-34.6950509	333.681739	-0.305	FGR	FGR proto-oncogene, Src family tyrosine kinase	FGR	1	27612064	27635565	-1
219191_s_at	1.12e-107	4.15e-110	-27.2803534	240.678157	-0.305	BIN2	bridging integrator 2	BIN2	12	51281038	51324668	-1
216317_x_at	1.04e-73	1.26e-75	-21.0630166	161.524087	-0.305	RHD///RHCE	Rh blood group D antigen///Rh blood group CcEe antigens	RHCE	1	25362249	25430192	-1
209616_s_at	1.02e-137	1.22e-140	-32.8402964	310.620232	-0.306	LOC100653057///CES1	liver carboxylesterase 1-like///carboxylesterase 1	CES1P1	HSCHR16_1_CTG3_1	422	17854	1
209211_at	2.24e-128	4.14e-131	-31.0860618	288.840549	-0.306	KLF5	Kruppel like factor 5	KLF5	13	73054976	73077541	1
223204_at	8.49e-104	3.59e-106	-26.5726046	231.594282	-0.306	FAM198B	family with sequence similarity 198 member B	GASK1B	4	158124474	158174249	-1
228766_at	3.11e-97	1.71e-99	-25.3736039	216.313215	-0.306	CD36	CD36 molecule	CD36	7	80369532	80679277	1
202949_s_at	1.55e-89	1.1e-91	-23.9706301	198.383597	-0.306	FHL2	four and a half LIM domains 2	FHL2	2	105357712	105438585	-1
215449_at	4.28e-71	5.59e-73	-20.5779325	155.48822	-0.307	TSPO2	translocator protein 2	TSPO2	6	41042467	41044337	1
204623_at	2.4e-147	1.32e-150	-34.6995462	333.511517	-0.308	TFF3	trefoil factor 3	TFF3	21	42311667	42315409	-1
204393_s_at	1.13e-110	3.85e-113	-27.8262822	247.587643	-0.308	ACPP	acid phosphatase, prostate	ACP3	3	132317369	132368302	1
211743_s_at	4.91e-91	3.3e-93	-24.2446309	201.733318	-0.308	PRG2	proteoglycan 2, pro eosinophil major basic protein	PRG2	11	57386780	57391143	-1
202018_s_at	1.11e-70	1.48e-72	-20.5000597	154.025536	-0.308	LTF	lactotransferrin	LTF	3	46435645	46485234	-1
211821_x_at	1.34e-68	1.94e-70	-20.1101544	149.549694	-0.309	GYPA	glycophorin A (MNS blood group)	GYPA	4	144109303	144140751	-1
235816_s_at	3.57e-117	9.49e-120	-29.0195051	262.827252	-0.31	RGL4	ral guanine nucleotide dissociation stimulator like 4	RGL4	22	23688136	23699176	1
1555745_a_at	1.15e-113	3.38e-116	-28.3776141	254.468354	-0.31	LYZ	lysozyme	LYZ	12	69348381	69354234	1
203665_at	9.33e-114	2.72e-116	-28.3946928	254.86197	-0.311	HMOX1	heme oxygenase 1	HMOX1	22	35380361	35394214	1
206380_s_at	3.53e-113	1.09e-115	-28.2860464	253.500301	-0.311	CFP	complement factor properdin	CFP	X	47621537	47630305	-1
241742_at	8.27e-112	2.69e-114	-28.0344993	250.297958	-0.311	PRAM1	PML-RARA regulated adaptor molecule 1	PRAM1	19	8490056	8502647	-1
1553518_at	1.86e-109	6.53e-112	-27.6048543	244.771704	-0.311	DEFT1P2///DEFT1P	defensin, theta 1 pseudogene 2///defensin, theta 1 pseudogene	DEFT1P2	HG76_PATCH	401605	402511	-1
205268_s_at	1.56e-82	1.38e-84	-22.6911272	182.102615	-0.312	ADD2	adducin 2	ADD2	2	70607618	70768499	-1
204160_s_at	6.52e-101	3.06e-103	-26.0463659	224.916404	-0.313	ENPP4	ectonucleotide pyrophosphatase/phosphodiesterase 4 (putative)	ENPP4	6	46129964	46146699	1
227140_at	1.93e-96	1.09e-98	-25.2289786	214.439248	-0.313	INHBA	inhibin beta A subunit	INHBA	7	41667168	41705834	-1
1553604_at	3.28e-92	2.13e-94	-24.4585504	204.599342	-0.313	ABCA13	ATP binding cassette subfamily A member 13	ABCA13	7	48171458	48647497	1
227233_at	1.87e-117	4.85e-120	-29.0721872	263.390553	-0.314	TSPAN2	tetraspanin 2	TSPAN2	1	115048011	115089503	-1
223828_s_at	1.6e-98	8.24e-101	-25.6099411	219.307368	-0.314	LGALS12	galectin 12	LGALS12	11	63506052	63519767	1
1552772_at	4.56e-124	9.92e-127	-30.2866287	278.807461	-0.315	CLEC4D	C-type lectin domain family 4 member D	CLEC4D	12	8509475	8522366	1
213524_s_at	2.74e-87	2.09e-89	-23.5605407	193.010431	-0.315	G0S2	G0/G1 switch 2	G0S2	1	209675412	209676390	1
1553723_at	9.81e-98	5.24e-100	-25.4656635	217.469004	-0.316	ADGRG3	adhesion G protein-coupled receptor G3	ADGRG3	16	57668277	57689378	1
215819_s_at	6.78e-82	6.18e-84	-22.5733834	180.606011	-0.316	RHD///RHCE	Rh blood group D antigen///Rh blood group CcEe antigens	RHD	1	25272393	25330445	1
211820_x_at	3.07e-70	4.17e-72	-20.4174291	153.400918	-0.316	GYPA	glycophorin A (MNS blood group)	GYPA	4	144109303	144140751	-1
207459_x_at	1.47e-66	2.27e-68	-19.7275272	144.882046	-0.316	GYPB	glycophorin B (MNS blood group)	GYPB	4	143996104	144019380	-1
1554406_a_at	7.02e-99	3.57e-101	-25.6750723	220.16678	-0.318	CLEC7A	C-type lectin domain family 7 member A	CLEC7A	12	10116777	10130258	-1
220807_at	1.4e-73	1.7e-75	-21.0391644	161.260231	-0.318	HBQ1	hemoglobin subunit theta 1	HBQ1	16	180459	181179	1
204470_at	1.95e-118	4.88e-121	-29.252777	265.751853	-0.319	CXCL1	C-X-C motif chemokine ligand 1	CXCL1	4	73869392	73871308	1
205390_s_at	9.29e-84	7.93e-86	-22.9152606	184.949641	-0.319	ANK1	ankyrin 1	ANK1	8	41653220	41896741	-1
219694_at	5.01e-118	1.28e-120	-29.1772755	264.781384	-0.322	FAM105A	family with sequence similarity 105 member A	OTULINL	5	14581792	14616180	1
205262_at	6.12e-97	3.38e-99	-25.3202805	215.6234	-0.322	KCNH2	potassium voltage-gated channel subfamily H member 2	KCNH2	7	150944064	150978394	-1
203645_s_at	1.13e-91	7.43e-94	-24.3609841	203.363566	-0.322	CD163	CD163 molecule	CD163	12	7470811	7503910	-1
236981_at	2.06e-91	1.36e-93	-24.3138756	202.752409	-0.322	C17orf99	chromosome 17 open reading frame 99	C17orf99	17	78146385	78166297	1
204614_at	4.65e-86	3.74e-88	-23.3348834	190.288744	-0.322	SERPINB2	serpin family B member 2	SERPINB2	18	63871692	63903888	1
238439_at	2.06e-127	3.95e-130	-30.9068809	286.583049	-0.323	ANKRD22	ankyrin repeat domain 22	ANKRD22	10	88819896	88851844	-1
227236_at	3.25e-114	9.29e-117	-28.4788266	255.930533	-0.323	TSPAN2	tetraspanin 2	TSPAN2	1	115048011	115089503	-1
211657_at	4.15e-106	1.61e-108	-26.9945835	236.930321	-0.323	CEACAM6	carcinoembryonic antigen related cell adhesion molecule 6	CEACAM6	19	41750977	41772211	1
206145_at	3.39e-85	2.79e-87	-23.1776678	188.231037	-0.324	RHAG	Rh-associated glycoprotein	RHAG	6	49605175	49636839	-1
211644_x_at	6.57e-84	5.55e-86	-22.9431945	185.28541	-0.324	IGK///IGKC	immunoglobulin kappa locus///immunoglobulin kappa constant	IGKV3-20	HG2290_PATCH	251400	251986	-1
205715_at	1.03e-147	5.3e-151	-34.7739109	334.616301	-0.326	BST1	bone marrow stromal cell antigen 1	BST1	4	15703000	15775614	1
1554624_a_at	3.26e-125	6.74e-128	-30.4995427	281.452094	-0.327	SIRPB1	signal regulatory protein beta 1	SIRPB1	20	1561385	1620061	-1
220570_at	2.91e-123	6.44e-126	-30.1387531	276.987084	-0.327	RETN	resistin	RETN	19	7669049	7670455	1
208146_s_at	4.66e-92	3.03e-94	-24.4309722	204.250909	-0.327	CPVL	carboxypeptidase, vitellogenic like	CPVL	7	28994636	29195451	-1
214433_s_at	1.32e-77	1.39e-79	-21.7840886	170.55749	-0.327	SELENBP1	selenium binding protein 1	SELENBP1	1	151364302	151372716	-1
223044_at	1.62e-147	8.6e-151	-34.7344161	334.153679	-0.328	SLC40A1	solute carrier family 40 member 1	SLC40A1	2	189560538	189583758	-1
200660_at	5.81e-121	1.36e-123	-29.7161033	271.626926	-0.329	S100A11	S100 calcium binding protein A11	S100A11	1	152032504	152047907	-1
210746_s_at	2.67e-75	3.03e-77	-21.3585026	165.164705	-0.329	EPB42	erythrocyte membrane protein band 4.2	EPB42	15	43197227	43221018	-1
219295_s_at	6.35e-155	1.39e-158	-36.2087946	351.791587	-0.33	PCOLCE2	procollagen C-endopeptidase enhancer 2	PCOLCE2	3	142815922	142889206	-1
226751_at	9.66e-109	3.45e-111	-27.4748151	243.123689	-0.33	CNRIP1	cannabinoid receptor interacting protein 1	CNRIP1	2	68284171	68320051	-1
231688_at	8.03e-104	3.38e-106	-26.5772979	231.569995	-0.33	MMP8	matrix metallopeptidase 8	MMP8	11	102711796	102727050	-1
214539_at	2.69e-128	5.03e-131	-31.0706425	288.596081	-0.331	SERPINB10	serpin family B member 10	SERPINB10	18	63907958	63936111	1
211816_x_at	1.31e-120	3.09e-123	-29.6515921	270.765098	-0.331	FCAR	Fc fragment of IgA receptor	FCAR	19	54874235	54891420	1
204416_x_at	6.4e-95	3.83e-97	-24.9515495	210.899094	-0.331	APOC1	apolipoprotein C1	APOC1	19	44913133	44920054	1
211560_s_at	4.04e-58	8.26e-60	-18.1210945	125.077992	-0.331	ALAS2	5'-aminolevulinate synthase 2	ALAS2	X	55009055	55030986	-1
206488_s_at	1.55e-113	4.62e-116	-28.3530894	254.357324	-0.332	CD36	CD36 molecule	NA	NA	NA	NA	NA
1554899_s_at	1.41e-130	2.35e-133	-31.497614	294.082632	-0.333	FCER1G	Fc fragment of IgE receptor Ig	FCER1G	1	161215234	161220699	1
1554127_s_at	1.46e-120	3.5e-123	-29.6416289	270.578838	-0.333	MSRB3	methionine sulfoxide reductase B3	MSRB3	12	65278643	65491430	1
221698_s_at	9.55e-112	3.13e-114	-28.0228154	250.146755	-0.334	CLEC7A	C-type lectin domain family 7 member A	CLEC7A	12	10116777	10130258	-1
224480_s_at	1.53e-110	5.28e-113	-27.8016051	247.29357	-0.334	GPAT3	glycerol-3-phosphate acyltransferase 3	GPAT3	4	83535619	83605875	1
1554997_a_at	7.12e-97	3.96e-99	-25.3079577	215.449413	-0.334	PTGS2	prostaglandin-endoperoxide synthase 2	PTGS2	1	186671791	186680922	-1
215049_x_at	1.29e-88	9.45e-91	-23.8027328	196.243982	-0.335	CD163	CD163 molecule	CD163	12	7470811	7503910	-1
229934_at	6.21e-75	7.16e-77	-21.2904474	164.390733	-0.335			MIR223	X	66018870	66018979	1
205896_at	4.55e-135	5.91e-138	-32.3438535	304.610092	-0.336	SLC22A4	solute carrier family 22 member 4	SLC22A4	5	132293769	132344206	1
206177_s_at	1.43e-138	1.6e-141	-33.0038134	312.823717	-0.338	ARG1	arginase 1	ARG1	6	131470832	131584332	1
207072_at	1.78e-131	2.86e-134	-31.6654469	296.185271	-0.338	IL18RAP	interleukin 18 receptor accessory protein	IL18RAP	2	102418570	102452567	1
232027_at	1.01e-123	2.22e-126	-30.2230885	277.927903	-0.338	SYNE1	spectrin repeat containing nuclear envelope protein 1	SYNE1	6	152121687	152637801	-1
209906_at	4.39e-117	1.17e-119	-29.0027195	262.613517	-0.338	C3AR1	complement component 3a receptor 1	C3AR1	12	8056844	8066374	-1
214777_at	3.56e-74	4.22e-76	-21.1498252	162.636998	-0.338	IGKC	immunoglobulin kappa constant	IGKV4-1	2	88885397	88886153	1
205624_at	2.91e-129	5.16e-132	-31.2516613	290.916242	-0.339	CPA3	carboxypeptidase A3	CPA3	3	148865296	148897203	1
209498_at	3.46e-114	9.93e-117	-28.4735817	255.890259	-0.34	CEACAM1	carcinoembryonic antigen related cell adhesion molecule 1	CEACAM1	19	42507304	42561234	-1
204214_s_at	1.45e-169	1.32e-173	-39.111028	386.507591	-0.341	RAB32	RAB32, member RAS oncogene family	RAB32	6	146543825	146554964	1
220528_at	2.87e-105	1.13e-107	-26.8425687	235.03756	-0.342	VNN3	vanin 3	VNN3P	6	132722926	132734692	-1
205382_s_at	1.76e-97	9.55e-100	-25.418962	216.885378	-0.342	CFD	complement factor D	CFD	HSCHR19_5_CTG2	38523	42509	1
203936_s_at	4.97e-146	3.27e-149	-34.43756	330.469284	-0.343	MMP9	matrix metallopeptidase 9	MMP9	20	46008908	46016561	1
204620_s_at	2.86e-130	4.86e-133	-31.4397158	293.362021	-0.343	VCAN	versican	VCAN	5	83471618	83582303	1
231644_at	4.31e-107	1.63e-109	-27.1734194	239.277608	-0.343			NA	NA	NA	NA	NA
228497_at	1.12e-144	7.56e-148	-34.1821086	327.249311	-0.344	SLC22A15	solute carrier family 22 member 15	SLC22A15	1	115976477	116070054	1
211571_s_at	1.83e-104	7.51e-107	-26.69465	233.169539	-0.344	VCAN	versican	VCAN	5	83471618	83582303	1
204112_s_at	7.12e-108	2.63e-110	-27.3158954	241.077222	-0.345	HNMT	histamine N-methyltransferase	HNMT	2	137964020	138016364	1
205837_s_at	7.28e-75	8.41e-77	-21.2776965	164.179386	-0.345	GYPA	glycophorin A (MNS blood group)	GYPA	4	144109303	144140751	-1
234980_at	1.41e-101	6.46e-104	-26.1675575	226.44669	-0.346	TMEM56	transmembrane protein 56	TLCD4	1	95117292	95197607	1
209555_s_at	5.09e-101	2.38e-103	-26.0659231	225.149598	-0.347	CD36	CD36 molecule	CD36	7	80369532	80679277	1
210430_x_at	1.55e-80	1.47e-82	-22.3241707	177.452171	-0.347	RHD	Rh blood group D antigen	RHD	1	25272393	25330445	1
205653_at	8.26e-126	1.63e-128	-30.6117948	282.844778	-0.348	CTSG	cathepsin G	CTSG	14	24573518	24576250	-1
210190_at	1.23e-101	5.61e-104	-26.1784918	226.577281	-0.348	STX11	syntaxin 11	STX11	6	144149970	144191939	1
204619_s_at	5.79e-98	3.07e-100	-25.5073127	218.02145	-0.348	VCAN	versican	VCAN	5	83471618	83582303	1
206440_at	4.48e-136	5.49e-139	-32.5344461	306.845814	-0.349	LIN7A	lin-7 homolog A, crumbs cell polarity complex component	LIN7A	12	80792520	80937934	-1
204959_at	8.89e-135	1.17e-137	-32.2890743	303.939432	-0.35	MNDA	myeloid cell nuclear differentiation antigen	MNDA	1	158831332	158849506	1
207269_at	4.91e-105	1.97e-107	-26.7992333	234.283663	-0.35	DEFA4	defensin alpha 4	DEFA4	HG76_PATCH	330943	333429	-1
1552398_a_at	5.2e-99	2.62e-101	-25.6991531	220.466288	-0.35	CLEC12A	C-type lectin domain family 12 member A	CLEC12A	12	9951316	9995694	1
221766_s_at	9.9e-142	8.88e-145	-33.6088206	320.334668	-0.351	FAM46A	family with sequence similarity 46 member A	TENT5A	6	81491439	81752774	-1
210586_x_at	1.1e-83	9.46e-86	-22.9014385	184.774588	-0.351	RHD	Rh blood group D antigen	RHD	1	25272393	25330445	1
1553605_a_at	1.71e-93	1.06e-95	-24.6925798	207.598789	-0.352	ABCA13	ATP binding cassette subfamily A member 13	ABCA13	7	48171458	48647497	1
206157_at	1.98e-120	4.83e-123	-29.6162703	270.391092	-0.353	PTX3	pentraxin 3	PTX3	3	157436850	157443633	1
205119_s_at	2.08e-148	9.5e-152	-34.9144121	336.362875	-0.354	FPR1	formyl peptide receptor 1	FPR1	19	51745172	51804115	-1
221731_x_at	4.14e-125	8.71e-128	-30.4791552	281.28925	-0.355	VCAN	versican	VCAN	5	83471618	83582303	1
216667_at	1.09e-117	2.81e-120	-29.1151151	264.01761	-0.355	ECRP	ribonuclease A family member 2 pseudogene	RNASE2CP	14	20909831	20920307	1
230690_at	1.43e-164	1.83e-168	-38.1084835	374.586854	-0.356	TUBB1	tubulin beta 1 class VI	TUBB1	20	59019429	59026654	1
238066_at	2.52e-143	1.98e-146	-33.9168344	323.944316	-0.357	RBP7	retinol binding protein 7	RBP7	1	9997054	10016021	1
217764_s_at	1.52e-138	1.72e-141	-32.9977188	312.778694	-0.357	RAB31	RAB31, member RAS oncogene family	RAB31	18	9708246	9862551	1
205237_at	5.83e-160	8.54e-164	-37.2066117	364.043949	-0.358	FCN1	ficolin 1	FCN1	9	134903232	134917954	-1
1552773_at	9.81e-147	6.11e-150	-34.5744337	332.139355	-0.359	CLEC4D	C-type lectin domain family 4 member D	CLEC4D	12	8509475	8522366	1
204971_at	1.16e-133	1.66e-136	-32.0770409	301.289723	-0.359	CSTA	cystatin A	CSTA	3	122325248	122341969	1
203948_s_at	3.61e-133	5.29e-136	-31.9841561	300.12065	-0.36	MPO	myeloperoxidase	MPO	17	58269855	58280935	-1
206371_at	2.27e-97	1.24e-99	-25.3986273	216.632477	-0.36	FOLR3	folate receptor 3	FOLR3	11	72114869	72141085	1
218332_at	3.17e-137	3.83e-140	-32.7483749	309.679608	-0.361	BEX1	brain expressed X-linked 1	BEX1	X	103062645	103064342	-1
218559_s_at	6.83e-105	2.75e-107	-26.7730898	234.196503	-0.361	MAFB	MAF bZIP transcription factor B	MAFB	20	40685848	40689236	-1
1555756_a_at	1.98e-94	1.21e-96	-24.8619822	209.772472	-0.361	CLEC7A	C-type lectin domain family 7 member A	CLEC7A	12	10116777	10130258	-1
208791_at	3.61e-111	1.21e-113	-27.916995	248.737081	-0.362	CLU	clusterin	CLU	8	27596917	27615056	-1
202833_s_at	1.87e-103	8.07e-106	-26.5094034	230.821161	-0.362	SERPINA1	serpin family A member 1	SERPINA1	HSCHR14_7_CTG1	1493319	1507265	-1
227769_at	8.52e-152	2.96e-155	-35.5766015	344.353437	-0.364	GPR27	G protein-coupled receptor 27	GPR27	3	71753855	71756496	1
204748_at	1.92e-108	7e-111	-27.4194566	242.451431	-0.364	PTGS2	prostaglandin-endoperoxide synthase 2	PTGS2	1	186671791	186680922	-1
220088_at	6.87e-148	3.27e-151	-34.8134201	335.126459	-0.365	C5AR1	complement component 5a receptor 1	C5AR1	19	47290023	47322066	1
204351_at	1.78e-100	8.46e-103	-25.9669294	223.724875	-0.365	S100P	S100 calcium binding protein P	S100P	4	6693878	6697170	1
205767_at	1.21e-113	3.6e-116	-28.3725833	254.588983	-0.366	EREG	epiregulin	EREG	4	74365145	74388749	1
225386_s_at	6.39e-139	7.02e-142	-33.0700814	313.628716	-0.367	HNRNPLL	heterogeneous nuclear ribonucleoprotein L like	HNRNPLL	2	38561969	38603586	-1
220000_at	1.63e-125	3.34e-128	-30.5551796	282.176259	-0.367	SIGLEC5	sialic acid binding Ig like lectin 5	SIGLEC5	19	51610948	51630401	-1
225782_at	4.51e-111	1.52e-113	-27.8991737	248.549988	-0.367	MSRB3	methionine sulfoxide reductase B3	MSRB3	12	65278643	65491430	1
203021_at	2.25e-141	2.06e-144	-33.5408287	319.499181	-0.369	SLPI	secretory leukocyte peptidase inhibitor	SLPI	20	45252239	45254564	-1
204636_at	1.72e-132	2.58e-135	-31.8574185	298.395709	-0.37	COL17A1	collagen type XVII alpha 1 chain	COL17A1	10	104030753	104086225	-1
214465_at	1.52e-131	2.42e-134	-31.6788601	296.176593	-0.37	ORM2///ORM1	orosomucoid 2///orosomucoid 1	ORM2	9	114329788	114333254	1
227929_at	4.31e-156	8.68e-160	-36.4387913	354.628806	-0.371	LIN7A	lin-7 homolog A, crumbs cell polarity complex component	LIN7A	12	80792520	80937934	-1
205557_at	8.79e-122	2.01e-124	-29.8669555	273.480232	-0.371	LOC149684///BPI	uncharacterized LOC149684///bactericidal/permeability-increasing protein	BPI	20	38260141	38337505	1
220811_at	7.64e-105	3.09e-107	-26.7639355	234.08751	-0.371	PRG3	proteoglycan 3, pro eosinophil major basic protein 2	PRG3	11	57376769	57381150	-1
203757_s_at	2.65e-104	1.1e-106	-26.6651548	232.750147	-0.371	CEACAM6	carcinoembryonic antigen related cell adhesion molecule 6	CEACAM6	19	41750977	41772211	1
212531_at	2.17e-116	5.89e-119	-28.8760748	260.792835	-0.372	LCN2	lipocalin 2	LCN2	9	128149071	128153453	1
237403_at	1.76e-113	5.29e-116	-28.3424612	254.182043	-0.372	GFI1B	growth factor independent 1B transcriptional repressor	GFI1B	9	132944000	132991687	1
222717_at	1.05e-130	1.74e-133	-31.5217599	294.251231	-0.373	SDPR	serum deprivation response	CAVIN2	2	191834305	191847211	-1
231771_at	1.93e-82	1.73e-84	-22.6733047	181.879255	-0.374	GJB6	gap junction protein beta 6	GJB6	13	20221962	20232450	-1
220001_at	2.67e-150	1.07e-153	-35.2815856	340.83765	-0.375	PADI4	peptidyl arginine deiminase 4	PADI4	HG2095_PATCH	153419	209227	1
232629_at	2.12e-102	9.39e-105	-26.3179348	228.386302	-0.375	PROK2	prokineticin 2	PROK2	3	71771655	71785206	-1
228376_at	2.32e-182	8.48e-187	-41.7327411	416.764027	-0.376	GGTA1P	glycoprotein, alpha-galactosyltransferase 1 pseudogene	GGTA1	9	121444991	121500032	-1
206207_at	4.57e-113	1.41e-115	-28.2653999	253.165738	-0.376	CLC	Charcot-Leyden crystal galectin	CLC	19	39731255	39738029	-1
218865_at	5.59e-144	3.99e-147	-34.0469531	325.515661	-0.377	MARC1	mitochondrial amidoxime reducing component 1	MTARC1	1	220786352	220819659	1
201506_at	8.26e-126	1.62e-128	-30.6123312	282.946349	-0.378	TGFBI	transforming growth factor beta induced	TGFBI	5	136028988	136063818	1
231736_x_at	1.28e-198	2.35e-203	-45.1325745	454.800221	-0.379	MGST1	microsomal glutathione S-transferase 1	MGST1	12	16347115	16609259	1
210254_at	1.33e-119	3.25e-122	-29.4660338	268.398394	-0.379	MS4A3	membrane spanning 4-domains A3	MS4A3	HSCHR11_1_CTG3_1	150459	165004	1
206871_at	1.56e-112	4.92e-115	-28.1677211	251.782486	-0.379	ELANE	elastase, neutrophil expressed	ELANE	HSCHR19_5_CTG2	29849	35133	1
217762_s_at	1.57e-142	1.3e-145	-33.7646995	322.261621	-0.38	RAB31	RAB31, member RAS oncogene family	RAB31	18	9708246	9862551	1
206697_s_at	1.56e-125	3.17e-128	-30.5591977	282.291074	-0.382	HP	haptoglobin	HP	16	72054505	72061071	1
201743_at	1.38e-128	2.51e-131	-31.1259766	289.418131	-0.383	CD14	CD14 molecule	CD14	5	140631728	140633700	-1
205174_s_at	6.18e-140	6.22e-143	-33.2655423	316.08489	-0.384	QPCT	glutaminyl-peptide cyclotransferase	QPCT	2	37342827	37373322	1
224973_at	4.84e-139	5.14e-142	-33.0952132	313.954987	-0.384	FAM46A	family with sequence similarity 46 member A	TENT5A	6	81491439	81752774	-1
215646_s_at	6.38e-107	2.43e-109	-27.1423528	238.896182	-0.384	VCAN	versican	VCAN	5	83471618	83582303	1
217763_s_at	9.1e-142	7.83e-145	-33.6190425	320.465814	-0.385	RAB31	RAB31, member RAS oncogene family	RAB31	18	9708246	9862551	1
220005_at	5.34e-122	1.21e-124	-29.9069275	274.026242	-0.386	P2RY13	purinergic receptor P2Y13	P2RY13	3	151326312	151329549	-1
206881_s_at	2.52e-96	1.43e-98	-25.2077605	214.188753	-0.387	LILRA3	leukocyte immunoglobulin like receptor A3	LILRA3	HSCHR19LRC_COX2_CTG3_1	268410	280719	-1
206522_at	1.03e-114	2.89e-117	-28.5704052	257.119253	-0.388	MGAM	maltase-glucoamylase	MGAM	HSCHR7_2_CTG6	404	68627	1
218454_at	4.51e-153	1.24e-156	-35.8382259	347.582311	-0.391	PLBD1	phospholipase B domain containing 1	PLBD1	12	14503660	14567913	-1
209396_s_at	3.27e-134	4.48e-137	-32.1815659	302.634244	-0.391	CHI3L1	chitinase 3 like 1	CHI3L1	1	203178931	203186796	-1
209369_at	2.96e-140	2.92e-143	-33.3264265	316.835399	-0.392	ANXA3	annexin A3	ANXA3	4	78551621	78610493	1
211307_s_at	3.79e-128	7.14e-131	-31.0428184	288.245706	-0.393	FCAR	Fc fragment of IgA receptor	FCAR	19	54874235	54891420	1
235818_at	7.84e-138	9.04e-141	-32.8643966	311.027047	-0.394	VSTM1	V-set and transmembrane domain containing 1	VSTM1	HSCHR19LRC_LRC_S_CTG3_1	15200	38320	-1
219890_at	3.31e-121	7.62e-124	-29.7618588	272.195265	-0.395	CLEC5A	C-type lectin domain family 5 member A	CLEC5A	7	141927357	141947007	-1
212768_s_at	2.48e-107	9.29e-110	-27.2174211	239.833299	-0.396	OLFM4	olfactomedin 4	OLFM4	13	53028813	53052057	1
206515_at	9.77e-148	4.83e-151	-34.7815356	334.725541	-0.403	CYP4F3	cytochrome P450 family 4 subfamily F member 3	CYP4F3	19	15640795	15662825	1
206676_at	1.89e-111	6.25e-114	-27.9686742	249.349378	-0.403	CEACAM8	carcinoembryonic antigen related cell adhesion molecule 8	CEACAM8	19	42580243	42595055	-1
211413_s_at	7.13e-152	2.29e-155	-35.5976761	344.483311	-0.405	PADI4	peptidyl arginine deiminase 4	PADI4	HG2095_PATCH	153419	209227	1
214575_s_at	3e-129	5.39e-132	-31.2482397	290.860098	-0.407	AZU1	azurocidin 1	AZU1	HSCHR19_5_CTG2	3940	10861	1
202286_s_at	1.66e-148	7.28e-152	-34.9362257	336.523418	-0.408	TACSTD2	tumor-associated calcium signal transducer 2	TACSTD2	1	58575433	58577252	-1
206851_at	2.84e-133	4.1e-136	-32.0044992	300.367358	-0.41	RNASE3	ribonuclease A family member 3	RNASE3	14	20891385	20892348	1
224918_x_at	3.12e-176	1.71e-180	-40.4706326	402.362645	-0.411	MGST1	microsomal glutathione S-transferase 1	MGST1	12	16347115	16609259	1
208168_s_at	1.52e-131	2.39e-134	-31.6798404	296.292989	-0.415	CHIT1	chitinase 1	CHIT1	1	203212827	203273641	-1
1554892_a_at	1.97e-156	3.6e-160	-36.5117432	355.719688	-0.418	MS4A3	membrane spanning 4-domains A3	MS4A3	HSCHR11_1_CTG3_1	150459	165004	1
205513_at	5.63e-136	7.01e-139	-32.5147743	306.770625	-0.422	TCN1	transcobalamin 1	TCN1	11	59852800	59866489	-1
210244_at	4.23e-127	8.2e-130	-30.8489518	285.826207	-0.423	CAMP	cathelicidin antimicrobial peptide	CAMP	3	48223347	48225491	1
205041_s_at	7.41e-141	7.05e-144	-33.4413026	318.244771	-0.427	ORM2///ORM1	orosomucoid 2///orosomucoid 1	ORM2	9	114329788	114333254	1
205040_at	8.63e-154	2.21e-157	-35.9802619	349.293519	-0.428	ORM1	orosomucoid 1	ORM1	9	114323025	114326479	1
207384_at	2.82e-135	3.61e-138	-32.3834045	305.122693	-0.43	PGLYRP1	peptidoglycan recognition protein 1	PGLYRP1	19	46019153	46023053	-1
207341_at	9.32e-144	6.83e-147	-34.0033448	325.186579	-0.432	PRTN3	proteinase 3	PRTN3	HSCHR19_5_CTG2	19803	27018	1
1565162_s_at	1.74e-173	1.27e-177	-39.9017682	395.632718	-0.434	MGST1	microsomal glutathione S-transferase 1	MGST1	12	16347115	16609259	1
207329_at	3.11e-149	1.31e-152	-35.0766144	338.337746	-0.436	MMP8	matrix metallopeptidase 8	MMP8	11	102711796	102727050	-1
208470_s_at	4.58e-143	3.69e-146	-33.8664416	323.513572	-0.436	HPR///HP	haptoglobin-related protein///haptoglobin	HPR	16	72063148	72077246	1
209395_at	3.25e-134	4.4e-137	-32.1831146	302.646536	-0.436	CHI3L1	chitinase 3 like 1	CHI3L1	1	203178931	203186796	-1
206390_x_at	1.9e-167	2.08e-171	-38.6812864	381.529559	-0.437	PF4	platelet factor 4	PF4	4	73980811	73982027	-1
207674_at	1.38e-154	3.29e-158	-36.1378747	351.103917	-0.437	FCAR	Fc fragment of IgA receptor	FCAR	HSCHR19KIR_ABC08_A1_HAP_CTG3_1	153195	169419	1
214146_s_at	9.83e-144	7.38e-147	-33.9970665	325.121872	-0.447	PPBP	pro-platelet basic protein	PPBP	4	73985966	73988276	-1
205936_s_at	1.4e-151	5.11e-155	-35.5317869	343.849483	-0.455	HK3	hexokinase 3	HK3	5	176880820	176899437	-1
205627_at	1.57e-156	2.59e-160	-36.5390653	356.041267	-0.464	CDA	cytidine deaminase	CDA	1	20588932	20618908	1
207802_at	4.16e-152	1.22e-155	-35.6497999	345.30916	-0.492	CRISP3	cysteine rich secretory protein 3	CRISP3	6	49727376	49744437	-1
