# Supplementary material for: PXDN, TCF4 and TSPAN7 Are Differentially Expressed in B-Cell Acute Lymphoblastic Leukaemia: An Integrative Analysis
Source: Genes (Basel). 2026 Jun 10;17(6):684. doi: 10.3390/genes17060684 (PMC13299483; doi:10.3390/genes17060684)
Supplement: Supplementary file 1 [file genes-17-00684-s001.zip › Table S2 - network_top10_interactions.csv]

Regulator	Target	Score	Rank	Shared
PXDN	COL5A1	0.024003345824549	1	Specific
PXDN	DDR1	0.0196673514582192	2	Specific
PXDN	LARGE1	0.0146086362810586	3	Shared (≥2 GOI)
PXDN	LRP6	0.0139636852107224	4	Specific
PXDN	STK32B	0.0129049436616232	5	Shared (≥2 GOI)
PXDN	NAV1	0.0125465735366612	6	Shared (≥2 GOI)
PXDN	CORO2B	0.0123069134667951	7	Specific
PXDN	RGL1	0.012066951396703	8	Shared (≥2 GOI)
PXDN	ZNF423	0.0104354593865859	9	Specific
PXDN	CMTM8	0.0100906212388719	10	Specific
TCF4	STK32B	0.0234520466323228	1	Shared (≥2 GOI)
TCF4	LARGE1	0.0186601057739002	2	Shared (≥2 GOI)
TCF4	WFS1	0.0185016361249544	3	Specific
TCF4	RGL1	0.0181199856680389	4	Shared (≥2 GOI)
TCF4	NAV1	0.0175181294784144	5	Shared (≥2 GOI)
TCF4	MYO5C	0.0142287694151136	6	Specific
TCF4	DEPP1	0.0136427525578666	7	Specific
TCF4	CRIM1	0.0133536958125404	8	Specific
TCF4	ZNF608	0.0131661426481182	9	Specific
TCF4	EBF1	0.013141184926009	10	Specific
TSPAN7	MYO1B	0.0289814944530155	1	Specific
TSPAN7	SHANK3	0.0188999965321452	2	Specific
TSPAN7	TIAM2	0.018734221156465	3	Specific
TSPAN7	ECM1	0.0170675815678394	4	Specific
TSPAN7	TSPAN5	0.0144584748577636	5	Specific
TSPAN7	EFNA1	0.0140505743489194	6	Specific
TSPAN7	BCL7A	0.0135213889724654	7	Specific
TSPAN7	SEMA6A	0.013106279140105	8	Specific
TSPAN7	SMAGP	0.0122401346708507	9	Specific
TSPAN7	BLK	0.0118498094500531	10	Specific
